# Supplementary material for: Meta-analysis of gene expression profiles in breast cancer: toward a unified understanding of breast cancer subtyping and prognosis signatures
Source: Breast Cancer Res. 2008 Jul 28;10(4):R65. doi: 10.1186/bcr2124 (PMC2575538; doi:10.1186/bcr2124)
Supplement: Additional file 3 — ESR1, ERBB2 and proliferation coexpression modules. The spreadsheet describes the ESR1, ERBB2 and proliferation (AURKA) coexpression modules. The columns are described in the first lines starting by '#' in the text file. [file bcr2124-S3.txt]

#prototype: prototype used as the explanatory variable in the linear model
#gene: gene symbol
#geneid: Entrez GeneID
#Z-ESR1: meta-analytical Z-score corresponding to partial coefficient test against ESR1 expression (adjusted for other prototypes)
#Z-ERRB2: ditto for ERBB2
#Z-AURKA: ditto for AURKA
#Z-survival: meta-analytical univariate Cox regression Z-score 
#cytoband: chromosomal location (from Entrez database)
#alias: alternative gene symbols
#description: gene description
prototype	gene	geneid	Z-ESR1	Z-ERBB2	Z-AURKA	Z-survival	cytoband	alias	description
ESR1	ESR1	2099	inf	0	0	-4.96308	6q25.1	DKFZp686N23123|ER|ESR|ESRA|Era|NR3A1	estrogen receptor 1
ESR1	GATA3	2625	35.3444	7.94901	-3.30795	-5.79846	10p15	HDR|MGC2346|MGC5199|MGC5445	GATA binding protein 3
ESR1	TBC1D9	23158	34.0607	5.0579	-9.08815	-5.25907	4q31.21	KIAA0882|MDR1	TBC1 domain family, member 9 (with GRAM domain)
ESR1	CA12	771	31.0992	6.21072	-4.67459	-3.93401	15q22	CAXII|FLJ20151|HsT18816	carbonic anhydrase XII
ESR1	FOXA1	3169	28.9852	19.5589	-7.01381	-3.45214	14q12-q13	HNF3A|MGC33105|TCF3A	forkhead box A1
ESR1	MYB	4602	26.7246	2.89448	-4.78664	-5.80623	6q22-q23	Cmyb|c-myb|c-myb_CDS|efg	v-myb myeloblastosis viral oncogene homolog (avian)
ESR1	AGR2	10551	26.6039	13.9452	-1.09466	-0.64203	7p21.3	AG2|GOB-4|HAG-2|XAG-2	anterior gradient 2 homolog (Xenopus laevis)
ESR1	NAT1	9	26.494	-0.886438	-8.19932	-6.16022	8p23.1-p21.3	AAC1|NATI	N-acetyltransferase 1 (arylamine N-acetyltransferase)
ESR1	XBP1	7494	25.9955	13.6327	-6.82422	-5.88859	22q12.1|22q12	TREB5|XBP2	X-box binding protein 1
ESR1	SLC39A6	25800	25.9246	1.2866	-2.25442	-4.0266	18q12.2	LIV-1	solute carrier family 39 (zinc transporter), member 6
ESR1	SCUBE2	57758	25.6946	-1.4544	-12.6805	-6.14911	11p15.3	CEGP1|Cegb1|Cegf1|FLJ16792|FLJ35234|MGC133057	signal peptide, CUB domain, EGF-like 2
ESR1	BCMP11	155465	25.5089	6.19047	-4.37999	-2.94539	7p21.1	HAG3|hAG-3	breast cancer membrane protein 11
ESR1	CELSR1	9620	25.4078	3.85786	-2.58425	-3.61002	22q13.3	CDHF9|DKFZp434P0729|FMI2|HFMI2|ME2	cadherin, EGF LAG seven-pass G-type receptor 1 (flamingo homolog, Drosophila)
ESR1	DNALI1	7802	25.4025	3.8019	-6.42704	-4.25887	1p35.1	P28|dJ423B22.5|hp28	dynein, axonemal, light intermediate chain 1
ESR1	AFF3	3899	25.3461	-0.39309	-5.00252	-5.84209	2q11.2-q12	LAF4|MLLT2-like	AF4/FMR2 family, member 3
ESR1	C6orf211	79624	25.026	1.45417	8.26888	-1.12532	6q25.1	DKFZp566I174|FLJ12910	chromosome 6 open reading frame 211
ESR1	GFRA1	2674	24.9037	-2.01242	3.02176	-1.8985	10q26	GDNFR|GDNFRA|GFR-ALPHA-1|MGC23045|RET1L|RETL1|TRNR1	GDNF family receptor alpha 1
ESR1	FBP1	2203	24.8917	9.14294	-1.96405	-2.28588	9q22.3	FBP	fructose-1,6-bisphosphatase 1
ESR1	ABAT	18	24.7647	-0.756346	-7.57222	-5.76029	16p13.2	GABA-AT|GABAT|NPD009	4-aminobutyrate aminotransferase
ESR1	ERBB4	2066	24.6266	0.366087	-9.46534	-4.68081	2q33.3-q34	HER4|MGC138404|p180erbB4	v-erb-a erythroblastic leukemia viral oncogene homolog 4 (avian)
ESR1	MAGED2	10916	24.5935	8.59361	-3.06833	-1.87104	Xp11.2	11B6|BCG1|HCA10|JCL-1|MAGE-D2|MAGED|MGC8386	melanoma antigen family D, 2
ESR1	PH-4	54681	24.4441	4.74109	-1.91612	-2.61507	3p21.31	-	hypoxia-inducible factor prolyl 4-hydroxylase
ESR1	CYP2B6	1555	24.3523	1.82138	-0.187904	-2.3217	19q13.2	CPB6|CYP2B|CYPIIB6|IIB1|P450	cytochrome P450, family 2, subfamily B, polypeptide 6
ESR1	ACADSB	36	24.2786	-0.596025	-5.40766	-5.17024	10q26.13	2-MEBCAD|ACAD7|SBCAD	acyl-Coenzyme A dehydrogenase, short/branched chain
ESR1	DNAJC12	56521	24.2373	1.57832	-4.80229	-5.1383	10q22.1	JDP1	DnaJ (Hsp40) homolog, subfamily C, member 12
ESR1	TFF3	7033	24.2206	11.1754	-1.11449	-3.03866	21q22.3	HITF|ITF|TFI|hP1.B	trefoil factor 3 (intestinal)
ESR1	ANXA9	8416	24.0918	3.31371	2.33489	-2.61452	1q21	ANX31	annexin A9
ESR1	THSD4	79875	24.0708	3.97617	-6.09569	-3.54935	15q23	FLJ13710|FVSY9334|PRO34005	thrombospondin, type I, domain containing 4
ESR1	GREB1	9687	24.0538	-2.39815	-1.83222	-4.53594	2p25.1	KIAA0575	GREB1 protein
ESR1	MLPH	79083	23.8108	13.178	-5.40886	-2.76754	2q37.3	MGC2771|MGC59733|SLAC2-A	melanophilin
ESR1	TFF1	7031	23.8012	3.7298	-0.293789	-4.2798	21q22.3	BCEI|D21S21|HP1.A|HPS2|pNR-2|pS2	trefoil factor 1 (breast cancer, estrogen-inducible sequence expressed in)
ESR1	LRBA	987	23.7639	8.39116	-1.87395	-3.45685	4q31.3	BGL|CDC4L|DKFZp686A09128|DKFZp686K03100|DKFZp686P2258|FLJ16600|FLJ25686|LAB300|LBA|MGC72098	LPS-responsive vesicle trafficking, beach and anchor containing
ESR1	BCL2	596	23.6229	-9.113	-9.53949	-6.84808	18q21.33|18q21.3	Bcl-2	B-cell CLL/lymphoma 2
ESR1	KIAA1467	57613	23.175	1.26335	0.696898	-3.35781	12p13.1	DKFZp781O012	KIAA1467
ESR1	EVL	51466	22.8505	0.496521	-6.85132	-5.89202	14q32.2	RNB6	Enah/Vasp-like
ESR1	FLJ20152	54463	22.7224	-7.36539	1.06016	-0.882171	5p15.1	FLJ22155|FLJ22179	hypothetical protein FLJ20152
ESR1	RABEP1	9135	22.6219	3.74136	-7.62718	-5.8268	17p13.2	RAB5EP|RABPT5	rabaptin, RAB GTPase binding effector protein 1
ESR1	DACH1	1602	22.4281	2.1192	-5.62249	-3.24654	13q22	DACH|FLJ10138	dachshund homolog 1 (Drosophila)
ESR1	TSPAN13	27075	22.1595	9.8677	6.19668	0.613662	7p21.1	FLJ22934|NET-6|TM4SF13	tetraspanin 13
ESR1	JMJD2B	23030	22.024	-0.19877	-6.34179	-4.23135	19p13.3	FLJ44906|KIAA0876	jumonji domain containing 2B
ESR1	SIAH2	6478	21.8636	-5.1926	1.82641	-4.58891	3q25	hSiah2	seven in absentia homolog 2 (Drosophila)
ESR1	RHOB	388	21.7376	13.2147	-7.16823	-2.41096	2p24	ARH6|ARHB|MST081|MSTP081|RHOH6	ras homolog gene family, member B
ESR1	SLC9A3R1	9368	21.6612	12.8833	13.3579	0.936211	17q25.1	EBP50|NHERF	solute carrier family 9 (sodium/hydrogen exchanger), member 3 regulator 1
ESR1	PRR15	222171	21.6566	14.9811	-0.30046	-1.37732	7p15.1	-	proline rich 15
ESR1	C9orf116	138162	21.3378	3.45029	-1.66351	-2.34103	9q34.3	FLJ13945|MGC29761|RP11-426A6.4|pierce 1	chromosome 9 open reading frame 116
ESR1	CACNA2D2	9254	21.1444	1.52809	-2.53288	-2.74718	3p21.3	CACNA2D|KIAA0558|LUAC11.1|gene 26	calcium channel, voltage-dependent, alpha 2/delta subunit 2
ESR1	SPDEF	25803	21.0942	20.0221	-3.09216	-0.753286	6p21.3	PDEF|RP11-375E1__A.3|bA375E1.3	SAM pointed domain containing ets transcription factor
ESR1	COX6C	1345	21.0861	-2.00999	9.88248	-1.73017	8q22-q23	-	cytochrome c oxidase subunit VIc
ESR1	WWP1	11059	21.013	2.2957	4.07116	-0.692417	8q21	AIP5|DKFZp434D2111|Tiul1|hSDRP1	WW domain containing E3 ubiquitin protein ligase 1
ESR1	RERG	85004	20.9524	-4.20483	-2.12811	-3.94625	12p12.3	MGC15754	RAS-like, estrogen-regulated, growth inhibitor
ESR1	HPN	3249	20.9337	-5.68794	-5.59674	-6.27543	19q11-q13.2	TMPRSS1	hepsin (transmembrane protease, serine 1)
ESR1	C6orf97	80129	20.9297	-1.30085	-5.77156	-3.61126	6q25.1	FLJ23305|bA282P11.1	chromosome 6 open reading frame 97
ESR1	KIAA0232	9778	20.8899	4.21904	-3.4403	-1.94375	4p16.1	-	KIAA0232 gene product
ESR1	SUSD3	203328	20.8533	-0.637623	-3.23611	-5.58123	9q22.31	MGC26847	sushi domain containing 3
ESR1	PIGT	51604	20.6831	1.50823	3.86372	-1.09752	20q12-q13.12	CGI-06|FLJ41596|MGC8909|NDAP	phosphatidylinositol glycan anchor biosynthesis, class T
ESR1	ZNF552	79818	20.645	3.7364	2.16886	-2.43488	19q13.43	FLJ21603	zinc finger protein 552
ESR1	STARD10	10809	20.5669	9.91091	9.04182	-1.2241	11q13	CGI-52|MGC14401|NY-CO-28|PCTP2|SDCCAG28	START domain containing 10
ESR1	TMC4	147798	20.5559	2.04823	-0.816479	-2.44109	19q13.42	MGC39329	transmembrane channel-like 4
ESR1	SLC22A5	6584	20.5122	0.813462	-0.0798195	-2.60172	5q31	CDSP|FLJ46769|OCTN2	solute carrier family 22 (organic cation transporter), member 5
ESR1	GPD1L	23171	20.0361	9.82785	-5.90787	-2.81853	3p22.3	KIAA0089	glycerol-3-phosphate dehydrogenase 1-like
ESR1	ERBB3	2065	20.0049	9.91213	0.523767	-1.81971	12q13	ErbB-3|HER3|MDA-BF-1|MGC88033|c-erbB-3|c-erbB3|erbB3-S|p180-ErbB3|p45-sErbB3|p85-sErbB3	v-erb-b2 erythroblastic leukemia viral oncogene homolog 3 (avian)
ESR1	C10orf116	10974	19.8138	8.01901	-10.8085	-4.26043	10q23.2	APM2	chromosome 10 open reading frame 116
ESR1	KCNK15	60598	19.8136	-1.34991	4.36553	0.664661	20q12-20q13	KCNK11|KCNK14|KIAA0237|KT3.3|TASK-5|TASK5|dJ781B1.1	potassium channel, subfamily K, member 15
ESR1	KIAA0040	9674	19.6983	5.60155	-4.73797	-6.02798	1q24-25	MGC133301	KIAA0040
ESR1	LOC400451	400451	19.6643	15.2521	-5.87217	-2.29186	15q26.1	MGC102891	hypothetical gene supported by AK075564; BC060873
ESR1	PREX1	57580	19.6073	1.53038	-0.483731	-4.26858	20q13.13	KIAA1415	phosphatidylinositol 3,4,5-trisphosphate-dependent RAC exchanger 1
ESR1	IGF1R	3480	19.5987	-4.51928	-3.51526	-3.68699	15q26.3	CD221|IGFIR|JTK13|MGC142170|MGC142172|MGC18216	insulin-like growth factor 1 receptor
ESR1	MYO5C	55930	19.4815	7.23239	-7.99094	-2.58539	15q21	MGC74969	myosin VC
ESR1	KRT18	3875	19.4316	13.6129	6.59395	1.53871	12q13	CYK18|K18	keratin 18
ESR1	TPBG	7162	19.3787	3.58351	-3.91244	-2.15102	6q14-q15	5T4|5T4-AG|M6P1	trophoblast glycoprotein
ESR1	MOAP1	64112	19.371	3.37039	-3.23574	-3.2188	14q32	MAP-1|PNMA4	modulator of apoptosis 1
ESR1	FLJ20366	55638	19.3474	1.70093	-9.52587	-4.13341	8q23.2	GOLSYN	hypothetical protein FLJ20366
ESR1	C5orf30	90355	19.3469	-0.216472	0.350926	-2.11805	5q21.1	FLJ25291	chromosome 5 open reading frame 30
ESR1	MTL5	9633	19.2917	2.78295	2.92216	-2.08981	11q13.2-q13.3	CXCDC2|MTLT|TESMIN	metallothionein-like 5, testis-specific (tesmin)
ESR1	TCEAL4	79921	19.2683	0.102954	-3.41849	0.0968516	Xq22.2	DKFZp686M0279|FLJ21174|NPD017	transcription elongation factor A (SII)-like 4
ESR1	ARL3	403	19.2292	-1.88506	0.197707	-1.94778	10q23.3	ARFL3	ADP-ribosylation factor-like 3
ESR1	SLC19A2	10560	19.2252	1.36906	2.77852	-0.238045	1q23.3	TC1|THT1|THTR1|TRMA	solute carrier family 19 (thiamine transporter), member 2
ESR1	NME3	4832	19.2036	6.34126	-2.21596	-3.29145	16q13	DR-nm23|KIAA0516|c371H6.2	non-metastatic cells 3, protein expressed in
ESR1	SLC16A6	9120	19.152	7.51328	0.608748	-4.46491	17q24.2	MCT6|MCT7	solute carrier family 16, member 6 (monocarboxylic acid transporter 7)
ESR1	CELSR2	1952	18.8437	-5.16229	0.258789	-4.85968	1p21	CDHF10|EGFL2|FLJ34118|FLJ42737|FLJ45143|FLJ45845|Flamingo1|KIAA0279|MEGF3	cadherin, EGF LAG seven-pass G-type receptor 2 (flamingo homolog, Drosophila)
ESR1	IL6ST	3572	18.8358	-2.11532	-7.04317	-6.11566	5q11	CD130|CDw130|GP130|GP130-RAPS|IL6R-beta	interleukin 6 signal transducer (gp130, oncostatin M receptor)
ESR1	FLJ45983	399717	18.781	0.300205	-2.36694	-1.84233	10p14	-	FLJ45983 protein
ESR1	TCEAL1	9338	18.6997	1.15239	-6.33175	-2.96992	Xq22.1	SIIR|p21|pp21	transcription elongation factor A (SII)-like 1
ESR1	FAAH	2166	18.6956	6.18638	-2.69424	-4.44917	1p35-p34	FAAH-1|MGC102823|MGC138146	fatty acid amide hydrolase
ESR1	MKL2	57496	18.5739	-0.770384	-5.59151	-4.52895	16p13.12	DKFZp686J1745|FLJ31823|FLJ45623|MRTF-B|NPD001	MKL/myocardin-like 2
ESR1	CCND1	595	18.5385	1.66075	3.98909	-0.00668885	11q13	BCL1|D11S287E|PRAD1|U21B31	cyclin D1
ESR1	CXXC5	51523	18.4859	6.89332	5.42847	-1.1819	5q31.3	HSPC195	CXXC finger 5
ESR1	APBA2BP	63941	18.4493	4.42521	5.9173	-0.221293	20q11.22	EFCBP3|NECAB3|NIP1|SYTIP2|XB51|dJ63M2.4|dJ63M2.5	amyloid beta (A4) precursor protein-binding, family A, member 2 binding protein
ESR1	FUT8	2530	18.4469	7.38009	-3.50697	-4.34226	14q24.3	MGC26465	fucosyltransferase 8 (alpha (1,6) fucosyltransferase)
ESR1	WFS1	7466	18.4385	9.37646	1.41139	-0.901408	4p16	DFNA14|DFNA38|DFNA6|DIDMOAD|WFRS|WFS|WOLFRAMIN	Wolfram syndrome 1 (wolframin)
ESR1	HHAT	55733	18.421	4.17148	-5.89417	-2.66837	1q32	FLJ10724|FLJ34867|GUP2|MART-2|MART2|SKI1|Skn|ski	hedgehog acyltransferase
ESR1	REEP5	7905	18.4171	9.82912	-4.58013	-2.705	5q22-q23	C5orf18|D5S346|DP1|MGC70440|TB2	receptor accessory protein 5
ESR1	REPS2	9185	18.4017	0.246914	4.09674	0.108463	Xp22.2	POB1	RALBP1 associated Eps domain containing 2
ESR1	LONRF2	164832	18.3769	-5.38224	-3.43287	-3.38026	2q11.2	FLJ45273|MGC126711|MGC126713|RNF192	LON peptidase N-terminal domain and ring finger 2
ESR1	AR	367	18.3442	14.6691	-10.2521	-4.7647	Xq11.2-q12	AIS|DHTR|HUMARA|KD|NR3C4|SBMA|SMAX1|TFM	androgen receptor (dihydrotestosterone receptor; testicular feminization; spinal and bulbar muscular atrophy; Kennedy disease)
ESR1	SSH3	54961	18.3422	7.28297	-0.536566	-1.99524	11q13.1	FLJ10928|FLJ20515|SSH-3	slingshot homolog 3 (Drosophila)
ESR1	FAM63A	55793	18.3117	-1.51142	-2.98679	-2.77718	1q21.2	FLJ11280|FLJ43504|RP11-316M1.5	family with sequence similarity 63, member A
ESR1	UGCG	7357	18.2988	0.847712	-0.469409	-1.2782	9q31	GCS	UDP-glucose ceramide glucosyltransferase
ESR1	DCI	1632	18.2542	1.63483	5.72317	-2.25159	16p13.3	-	dodecenoyl-Coenzyme A delta isomerase (3,2 trans-enoyl-Coenzyme A isomerase)
ESR1	LASS2	29956	18.2088	6.03297	5.34497	-1.1181	1q21.2	FLJ10243|L3|MGC987|SP260|TMSG1	LAG1 homolog, ceramide synthase 2 (S. cerevisiae)
ESR1	SLC22A18	5002	18.1823	4.16786	-2.30829	-4.0226	11p15.5	BWR1A|BWSCR1A|DKFZp667A184|HET|IMPT1|ITM|ORCTL2|SLC22A1L|TSSC5|p45-BWR1A	solute carrier family 22 (organic cation transporter), member 18
ESR1	STC2	8614	18.177	-6.53104	-6.36222	-5.50427	5q35.2	STC-2|STCRP	stanniocalcin 2
ESR1	SCNN1A	6337	18.162	12.9378	-6.87532	-2.5626	12p13	ENaCa|ENaCalpha|FLJ21883|SCNEA|SCNN1	sodium channel, nonvoltage-gated 1 alpha
ESR1	ROGDI	79641	18.1329	7.00666	2.64315	-2.39393	16p13.3	FLJ22386	rogdi homolog (Drosophila)
ESR1	IRS1	3667	18.112	-5.0758	-6.30791	-4.32865	2q36	HIRS-1	insulin receptor substrate 1
ESR1	SKP1A	6500	18.0932	2.69655	-2.29429	-2.22929	5q31	EMC19|MGC34403|OCP-II|OCP2|SKP1|TCEB1L	S-phase kinase-associated protein 1A (p19A)
ESR1	EFHC1	114327	18.0849	1.87081	-6.76563	-1.70691	6p12.3	EJM|EJM1|FLJ10466|dJ304B14.2	EF-hand domain (C-terminal) containing 1
ESR1	TJP3	27134	18.078	7.00985	2.0832	-1.89725	19p13.3	MGC119546|ZO-3	tight junction protein 3 (zona occludens 3)
ESR1	COG2	22796	18.0593	2.22216	1.22931	-2.93834	1q42.2	LDLC	component of oligomeric golgi complex 2
ESR1	MREG	55686	18.0449	8.95124	-3.05494	-3.35519	2q35	DSU|FLJ10116|MGC90296|WDT2	melanoregulin
ESR1	TEGT	7009	18.0049	12.2099	0.331457	-2.47309	12q12-q13	BI-1|TMBIM6	testis enhanced gene transcript (BAX inhibitor 1)
ESR1	CYB5R1	51706	18.0009	6.4368	-2.20106	-0.508617	1p36.13-q41	B5R.1|NQO3A2|humb5R2	cytochrome b5 reductase 1
ESR1	RAB17	64284	17.9921	8.94481	-3.42515	-2.24962	2q37.3	FLJ12538	RAB17, member RAS oncogene family
ESR1	ANKRA2	57763	17.9574	0.64121	-6.57904	-2.21891	5q12-q13	ANKRA	ankyrin repeat, family A (RFXANK-like), 2
ESR1	RAB26	25837	17.9552	9.67969	3.74102	-0.00457922	16p13.3	V46133	RAB26, member RAS oncogene family
ESR1	ZMYND10	51364	17.9114	-0.152118	-2.66285	-3.35156	3p21.3	BLU|FLU	zinc finger, MYND-type containing 10
ESR1	RMND1	55005	17.8695	1.51398	6.72745	-1.79211	6q25.1	3|C6orf96|FLJ20627|MGC117362|MGC149570|MGC88260|RMD1|bA351K16|bA351K16.3	required for meiotic nuclear division 1 homolog (S. cerevisiae)
ESR1	THRAP2	23389	17.8482	-5.43273	-4.98124	-4.8363	12q24.21	DKFZp781D0112|FLJ21627|KIAA1025|MED13L|PROSIT240|TRAP240L	thyroid hormone receptor associated protein 2
ESR1	KCTD6	200845	17.8184	1.89432	1.39314	-1.17202	3p14.3	MGC27385	potassium channel tetramerisation domain containing 6
ESR1	SCCPDH	51097	17.8089	1.46958	1.28557	-2.16218	1q44	CGI-49|FLJ43187|RP11-439E19.2	saccharopine dehydrogenase (putative)
ESR1	CIRBP	1153	17.7694	1.05742	-15.6167	-5.53634	19p13.3	CIRP	cold inducible RNA binding protein
ESR1	MAPT	4137	17.7619	0.0181528	-3.80076	-3.06093	17q21.1	DDPAC|FLJ31424|FTDP-17|MAPTL|MGC138549|MSTD|MTBT1|MTBT2|PPND|TAU	microtubule-associated protein tau
ESR1	SLC27A2	11001	17.75	-0.276877	-0.196361	-4.50345	15q21.2	ACSVL1|FACVL1|FATP2|HsT17226|VLACS|VLCS|hFACVL1	solute carrier family 27 (fatty acid transporter), member 2
ESR1	RNF103	7844	17.7088	8.40372	-4.44311	-3.89823	2p11.2	KF1|MGC102815|MGC41857|ZFP103|hkf-1	ring finger protein 103
ESR1	SERPINA5	5104	17.6799	0.526404	1.47967	-1.76829	14q32.1	PAI3|PCI|PLANH3|PROCI	serpin peptidase inhibitor, clade A (alpha-1 antiproteinase, antitrypsin), member 5
ESR1	PVRL2	5819	17.6735	3.19993	3.12741	-2.22687	19q13.2	CD112|HVEB|PRR2|PVRR2	poliovirus receptor-related 2 (herpesvirus entry mediator B)
ESR1	RBKS	64080	17.584	-0.279373	-2.84225	-4.78994	2p23.3	DKFZp686G13268|RBSK	ribokinase
ESR1	FLJ20273	54502	17.5835	11.0843	-1.15418	-3.42206	4p13-p12	DKFZp686F02235	RNA-binding protein
ESR1	TSPAN1	10103	17.5674	9.23889	-3.61416	-1.08767	1p34.1	9030418M05Rik|NET-1|RP11-322N21.1|TSPAN-1	tetraspanin 1
ESR1	CLSTN2	64084	17.541	-3.25032	-0.777198	-2.00903	3q23-q24	CS2|CSTN2|FLJ39113|FLJ39499|MGC119560|alcagamma	calsyntenin 2
ESR1	POLR3K	51728	17.532	-1.96968	11.4197	-0.0574153	16p13.3	C11|C11-RNP3|My010|RPC10|RPC11|hRPC11	polymerase (RNA) III (DNA directed) polypeptide K, 12.3 kDa
ESR1	GAMT	2593	17.5015	3.65892	-5.32803	-2.89665	19p13.3	PIG2|TP53I2	guanidinoacetate N-methyltransferase
ESR1	FLJ21127	79600	17.4976	0.0555758	-4.46803	-2.90108	12q24.11	TECT1	tectonic
ESR1	IFT88	8100	17.4698	0.674074	-7.95792	-3.843	13q12.1	D13S1056E|MGC26259|RP11-172H24.2|TG737|TTC10|hTg737	intraflagellar transport 88 homolog (Chlamydomonas)
ESR1	HAGH	3029	17.3723	1.67194	8.89557	0.576461	16p13.3	GLO2|GLX2|GLXII|HAGH1	hydroxyacylglutathione hydrolase
ESR1	CRIP1	1396	17.3468	9.54702	-0.539564	-1.10494	14q32.33	CRHP|CRIP|CRP1	cysteine-rich protein 1 (intestinal)
ESR1	BCAS4	55653	17.3284	4.43998	7.6272	0.759144	20q13.13	FLJ20495	breast carcinoma amplified sequence 4
ESR1	ELOVL2	54898	17.2968	-4.30169	0.531734	-3.26978	6p24.2	FLJ20334|Ssc2	elongation of very long chain fatty acids (FEN1/Elo2, SUR4/Elo3, yeast)-like 2
ESR1	NOVA1	4857	17.2898	-3.95297	-8.65144	-3.11158	14q	Nova-1	neuro-oncological ventral antigen 1
ESR1	NPDC1	56654	17.2653	9.15259	-6.90113	-1.02786	9q34.3	CAB|CAB-|CAB-1|CAB1|DKFZP586J0523	neural proliferation, differentiation and control, 1
ESR1	PTP4A2	8073	17.259	1.18289	-3.77797	-5.2715	1p35	HH13|HH7-2|HU-PP-1|OV-1|PRL-2|PRL2|PTP4A|PTPCAAX2|ptp-IV1a|ptp-IV1b	protein tyrosine phosphatase type IVA, member 2
ESR1	PDZK1	5174	17.1829	-3.98079	-2.56732	-4.18633	1q21	CAP70|CLAMP|PDZD1	PDZ domain containing 1
ESR1	FAM79B	285386	17.1292	-2.52311	-6.71932	-3.8292	3q28	FLJ41238|FLJ43694|MGC126599|MGC126601	family with sequence similarity 79, member B
ESR1	PARD6B	84612	17.0998	-4.03667	7.98613	-3.83027	20q13.13	PAR6B	par-6 partitioning defective 6 homolog beta (C. elegans)
ESR1	LRRC6	23639	17.0913	-0.721853	-2.52842	-2.30135	8q24.22	LRTP|TSLRP	leucine rich repeat containing 6
ESR1	CCDC96	257236	17.0786	4.28777	-0.975201	-2.59658	4p16.1	FLJ90575|MGC138479	coiled-coil domain containing 96
ESR1	ZNF587	84914	17.0444	1.0459	4.28693	1.11387	19q13.43	FLJ14710|FLJ20813|ZF6	zinc finger protein 587
ESR1	AKR7A3	22977	17.0283	6.61654	-0.188584	-3.47454	1p35.1-p36.23	AFAR2	aldo-keto reductase family 7, member A3 (aflatoxin aldehyde reductase)
ESR1	TMEM157	345757	17.0269	3.37128	-0.56498	-1.98271	5q21.1	MGC17345|UNQ1912	transmembrane protein 157
ESR1	APBB2	323	16.9927	3.8083	-4.89037	-1.58914	4p14-p13	FE65L|FE65L1|MGC35575	amyloid beta (A4) precursor protein-binding, family B, member 2 (Fe65-like)
ESR1	CSAD	51380	16.9669	1.70356	-4.48766	-0.978322	12q13.11-q14.3	CSD|MGC119354|MGC119355|MGC119357|PCAP	cysteine sulfinic acid decarboxylase
ESR1	RMND5B	64777	16.9377	6.92833	5.32408	3.04418	5q35.3	DKFZp434K0926|FLJ22318	required for meiotic nuclear division 5 homolog B (S. cerevisiae)
ESR1	TMBIM4	51643	16.9204	4.85888	-6.49429	-1.95243	12q14.1-q15	CGI-119|S1R|ZPRO	transmembrane BAX inhibitor motif containing 4
ESR1	IRX5	10265	16.8878	7.75435	1.34858	-0.260988	16q11.2-q13	IRX-2a	iroquois homeobox protein 5
ESR1	SIGIRR	59307	16.8734	5.48368	2.74336	-0.0138416	11p15.5	MGC110992|TIR8	single immunoglobulin and toll-interleukin 1 receptor (TIR) domain
ESR1	PHF15	23338	16.8139	-4.05498	-7.52268	-4.44519	5q31.1	JADE2|KIAA0239	PHD finger protein 15
ESR1	FAM77C	79570	16.7853	-1.44202	8.56239	-0.7589	1p35.2	FLJ12650	family with sequence similarity 77, member C
ESR1	CHMP2A	27243	16.7836	6.40945	3.21133	-1.11731	19q	BC-2|BC2|CHMP2|VPS2	chromatin modifying protein 2A
ESR1	NDUFA2	4695	16.7775	3.7635	7.23411	0.340753	5q31	B8|CD14	NADH dehydrogenase (ubiquinone) 1 alpha subcomplex, 2, 8kDa
ESR1	RALGPS1	9649	16.7721	0.998277	-2.32531	-0.0123769	9q33.3	KIAA0351|RALGEF2|RALGPS1A	Ral GEF with PH domain and SH3 binding motif 1
ESR1	EEF1A2	1917	16.7622	4.15423	7.27684	0.994884	20q13.3	EEF1AL|EF-1-alpha-2|EF1A|HS1|STN	eukaryotic translation elongation factor 1 alpha 2
ESR1	NME5	8382	16.7407	-3.10218	-11.3776	-5.22088	5q31	NM23-H5|NM23H5	non-metastatic cells 5, protein expressed in (nucleoside-diphosphate kinase)
ESR1	KCTD3	51133	16.7376	1.68055	-0.592328	-1.43512	1q41	MGC43935|NY-REN-45	potassium channel tetramerisation domain containing 3
ESR1	CPEB2	132864	16.7194	-0.416263	-4.67717	-3.25169	4p15.33	MGC119575|MGC119576|MGC119577	cytoplasmic polyadenylation element binding protein 2
ESR1	TUSC4	10641	16.6878	1.47948	0.657171	-0.829645	3p21.3	NPR2L|NPRL2	tumor suppressor candidate 4
ESR1	MPP2	4355	16.6523	-2.76122	3.22183	-1.42035	17q12-q21	DKFZp686A06252|DKFZp686J2189|DKFZp761D0712|DLG2	membrane protein, palmitoylated 2 (MAGUK p55 subfamily member 2)
ESR1	VAV3	10451	16.5942	8.98609	-6.77281	-4.94464	1p13.3	FLJ40431	vav 3 oncogene
ESR1	CHAD	1101	16.5906	-1.04862	-5.8996	-5.79472	17q21.33	SLRR4A	chondroadherin
ESR1	PCTK2	5128	16.5673	2.65751	1.01398	-1.85208	12q23.1	PCTAIRE2	PCTAIRE protein kinase 2
ESR1	TOB1	10140	16.5477	11.4149	5.61766	-0.703601	17q21	APRO6|MGC104792|MGC34446|PIG49|TOB|TROB|TROB1	transducer of ERBB2, 1
ESR1	TMEM30B	161291	16.5331	4.50919	-3.69301	-2.13257	14q23.1	CDC50B|MGC126775	transmembrane protein 30B
ESR1	SALL2	6297	16.4657	0.280277	-5.6992	-3.5081	14q11.1-q12	FLJ10414|HSAL2|KIAA0360|ZNF795|p150(Sal2)	sal-like 2 (Drosophila)
ESR1	TTC8	123016	16.4591	4.89887	-1.17692	-2.33069	14q31.3	BBS8	tetratricopeptide repeat domain 8
ESR1	WDR32	79269	16.4441	-3.02711	2.55779	-1.98985	9p13.2	FLJ23201|MGC10765|MGC131781	WD repeat domain 32
ESR1	HMGCL	3155	16.4411	-1.18954	-5.88851	-4.04869	1p36.1-p35	HL	3-hydroxymethyl-3-methylglutaryl-Coenzyme A lyase (hydroxymethylglutaricaciduria)
ESR1	C12orf10	60314	16.4064	2.39479	0.373801	-0.264195	12q13	MST024|MSTP024|MYG|MYG1	chromosome 12 open reading frame 10
ESR1	MCCC2	64087	16.3972	8.68408	1.06614	-1.73079	5q12-q13	MCCB	methylcrotonoyl-Coenzyme A carboxylase 2 (beta)
ESR1	CISH	1154	16.3682	8.17276	-3.88938	-2.76398	3p21.3	CIS|CIS-1|G18|SOCS	cytokine inducible SH2-containing protein
ESR1	IKBKB	3551	16.3402	1.125	-4.91351	-2.67043	8p11.2	FLJ40509|IKK-beta|IKK2|IKKB|MGC131801|NFKBIKB	inhibitor of kappa light polypeptide gene enhancer in B-cells, kinase beta
ESR1	RARA	5914	16.2986	13.8108	2.16259	-1.58762	17q21	NR1B1|RAR	retinoic acid receptor, alpha
ESR1	ADCY9	115	16.2898	-4.58012	1.67146	0.00480267	16p13.3	-	adenylate cyclase 9
ESR1	C19orf21	126353	16.2422	6.71472	3.75094	-0.359997	19p13.3	DKFZp686H18209	chromosome 19 open reading frame 21
ESR1	INPP4B	8821	16.2328	7.03247	-4.15097	-3.54907	4q31.21	MGC132014	inositol polyphosphate-4-phosphatase, type II, 105kDa
ESR1	KIAA1370	56204	16.2193	8.7225	-8.06756	-4.02493	15q21.2	FLJ10980|MGC126494|MGC126495	KIAA1370
ESR1	HSD17B4	3295	16.2139	2.05685	-6.0942	-3.95573	5q21	MFE-2	hydroxysteroid (17-beta) dehydrogenase 4
ESR1	C1orf78	55194	16.1754	1.97895	-7.45205	-3.74575	1p34.3	FLJ10647|RP11-268J15.2	chromosome 1 open reading frame 78
ESR1	QDPR	5860	16.1055	-2.02581	-7.07018	-5.64277	4p15.31	DHPR|FLJ42391|PKU2	quinoid dihydropteridine reductase
ESR1	PIB5PA	27124	16.0378	9.76821	-6.38853	-3.53122	22q11.2-q13.2	INPP5|MGC129984|PIPP	phosphatidylinositol (4,5) bisphosphate 5-phosphatase, A
ESR1	RUNX3	864	-16.0758	-4.17042	2.4816	0.61016	1p36	AML2|CBFA3|FLJ34510|MGC16070|PEBP2aC	runt-related transcription factor 3
ESR1	SIRPA	140885	-16.0842	-4.92241	-3.51064	0.785121	20p13	BIT|CD172A|MFR|MYD-1|P84|PTPNS1|SHPS-1|SHPS1|SIRP|SIRP-ALPHA-1|SIRPalpha|SIRPalpha2	signal-regulatory protein alpha
ESR1	TUBB6	84617	-16.1704	-8.45371	-1.30944	3.10469	18p11.21	HsT1601|MGC132410|MGC4083|TUBB-5	tubulin, beta 6
ESR1	CTSC	1075	-16.1829	-0.475642	5.72027	2.54533	11q14.1-q14.3	CPPI|DPP1|DPPI|HMS|JP|JPD|PALS|PLS	cathepsin C
ESR1	KIAA0020	9933	-16.1994	-9.24046	6.91895	2.08622	9p24.2	HLA-HA8|MGC8749|XTP5	KIAA0020
ESR1	PNRC1	10957	-16.1999	-2.95077	-11.5208	-2.53065	6q15	B4-2|PNAS-145|PROL2|PRR2|RP11-63L7.5	proline-rich nuclear receptor coactivator 1
ESR1	GPM6B	2824	-16.2163	-6.5557	-7.04699	0.124904	Xp22.2	M6B|MGC17150|MGC54284	glycoprotein M6B
ESR1	SLC5A6	8884	-16.2696	3.28696	7.9213	3.0673	2p23	SMVT	solute carrier family 5 (sodium-dependent vitamin transporter), member 6
ESR1	UQCRH	7388	-16.2747	-2.95184	14.4175	4.16947	1p33	MGC111572	ubiquinol-cytochrome c reductase hinge protein
ESR1	SCPEP1	59342	-16.2912	1.25344	-7.53739	-1.57121	17q22	HSCP1|RISC	serine carboxypeptidase 1
ESR1	IMPA2	3613	-16.2915	-6.13378	13.5861	5.1381	18p11.2	-	inositol(myo)-1(or 4)-monophosphatase 2
ESR1	MYO10	4651	-16.3618	3.04277	5.64066	4.97996	5p15.1-p14.3	FLJ10639|FLJ21066|FLJ22268|FLJ43256|KIAA0799|MGC131988	myosin X
ESR1	SOX11	6664	-16.5134	10.1848	6.46994	4.12813	2p25	-	SRY (sex determining region Y)-box 11
ESR1	NCK2	8440	-16.6058	-1.48223	0.345661	1.11747	2q12	GRB4|NCKbeta	NCK adaptor protein 2
ESR1	KLF5	688	-16.6231	-5.06287	1.55147	2.05426	13q22.1	BTEB2|CKLF|IKLF	Kruppel-like factor 5 (intestinal)
ESR1	ALDH1A3	220	-16.6344	1.83994	-9.14524	0.174947	15q26.3	ALDH1A6|ALDH6|RALDH3	aldehyde dehydrogenase 1 family, member A3
ESR1	RGMA	56963	-16.7002	-8.90699	-9.66523	-1.25908	15q26.1	RGM	RGM domain family, member A
ESR1	MSL3L1	10943	-16.7319	-1.35794	1.98791	1.44254	Xp22.3	DKFZP586J1822	male-specific lethal 3-like 1 (Drosophila)
ESR1	KRT7	3855	-16.7559	9.76579	-2.84423	2.83625	12q12-q13	CK7|K2C7|K7|MGC129731|MGC3625|SCL	keratin 7
ESR1	FLJ36031	168455	-16.7859	-1.69897	1.05999	2.45215	7q22.3	-	hypothetical protein FLJ36031
ESR1	CREB3L2	64764	-16.8517	-4.40785	-3.94987	1.4982	7q34	BBF2H7|MGC131709|MGC71006	cAMP responsive element binding protein 3-like 2
ESR1	C1R	715	-16.8613	-2.23937	-14.5368	-1.25057	12p13	-	complement component 1, r subcomponent
ESR1	EN1	2019	-16.8729	-7.67842	4.04867	2.08227	2q13-q21	-	engrailed homolog 1
ESR1	CHST11	50515	-16.8799	1.82323	6.08791	2.16268	12q	C4ST|C4ST-1|C4ST1|HSA269537	carbohydrate (chondroitin 4) sulfotransferase 11
ESR1	ADFP	123	-16.9276	-3.94098	7.07271	6.92698	9p22.1	ADRP|MGC10598	adipose differentiation-related protein
ESR1	TTLL4	9654	-16.9299	-3.68321	7.41758	1.89274	2p24.3-p24.1	KIAA0173	tubulin tyrosine ligase-like family, member 4
ESR1	PLCG2	5336	-16.9322	-8.1789	2.6166	1.4932	16q24.1	-	phospholipase C, gamma 2 (phosphatidylinositol-specific)
ESR1	DAPK1	1612	-16.9805	-4.37419	6.05569	2.6587	9q34.1	DAPK|DKFZp781I035	death-associated protein kinase 1
ESR1	TNFAIP3	7128	-17.0514	-3.76604	0.764088	-1.24113	6q23	A20|MGC104522|MGC138687|MGC138688|OTUD7C|TNFA1P2	tumor necrosis factor, alpha-induced protein 3
ESR1	PRNP	5621	-17.0682	-7.84813	-5.5684	1.2423	20p13	ASCR|CD230|CJD|GSS|MGC26679|PRIP|PrP|PrP27-30|PrP33-35C|PrPc	prion protein (p27-30) (Creutzfeldt-Jakob disease, Gerstmann-Strausler-Scheinker syndrome, fatal familial insomnia)
ESR1	ASS1	445	-17.0696	1.98031	0.943294	2.09254	9q34.1	ASS|CTLN1	argininosuccinate synthetase 1
ESR1	ZCCHC11	23318	-17.0932	-4.80614	-0.906905	0.629339	1p32.3	PAPD3	zinc finger, CCHC domain containing 11
ESR1	WWTR1	25937	-17.0952	-3.15485	3.02601	1.57273	3q23-q24	DKFZP586I1419|TAZ	WW domain containing transcription regulator 1
ESR1	SOX10	6663	-17.0957	-10.3987	-4.4562	0.166973	22q13.1	DOM|MGC15649|WS4	SRY (sex determining region Y)-box 10
ESR1	PLAGL1	5325	-17.189	-6.19211	-9.79856	-0.305877	6q24-q25	DKFZp781P1017|LOT1|MGC126275|MGC126276|ZAC|ZAC1	pleiomorphic adenoma gene-like 1
ESR1	UNC84B	25777	-17.2064	-2.5807	-6.11613	1.39214	22q13.1	KIAA0668|MGC133055|MGC133056|SUN2	unc-84 homolog B (C. elegans)
ESR1	CDK2AP1	8099	-17.2142	-4.65672	10.3147	6.10874	12q24.31	DOC1|DORC1|ST19|doc-1|p12DOC-1	CDK2-associated protein 1
ESR1	ACOT9	23597	-17.2788	0.728543	-0.903261	3.33803	Xp22.11	ACATE2|CGI-16|MT-ACT48	acyl-CoA thioesterase 9
ESR1	SLPI	6590	-17.2924	0.295318	-2.14329	2.94338	20q12	ALK1|ALP|BLPI|HUSI|HUSI-I|MPI|WAP4|WFDC4	secretory leukocyte peptidase inhibitor
ESR1	MALL	7851	-17.296	-4.15474	-6.00847	1.76858	2q13	BENE|MGC4419	mal, T-cell differentiation protein-like
ESR1	CSTB	1476	-17.344	-4.12007	9.2271	4.17516	21q22.3	CST6|EPM1|PME|STFB	cystatin B (stefin B)
ESR1	FLJ31951	153830	-17.3688	-1.81593	-2.59591	2.15784	5q33.3	DKFZp686M11215	hypothetical protein FLJ31951
ESR1	ST8SIA1	6489	-17.47	-6.83941	-0.281588	-0.03996	12p12.1-p11.2	GD3S|SIAT8|SIAT8A|ST8Sia I|ST8SiaI	ST8 alpha-N-acetyl-neuraminide alpha-2,8-sialyltransferase 1
ESR1	KRT16	3868	-17.4894	-6.48732	0.989898	2.68758	17q12-q21	CK16|K16|K1CP|KRT16A|NEPPK	keratin 16 (focal non-epidermolytic palmoplantar keratoderma)
ESR1	LBR	3930	-17.521	-8.73624	9.86371	2.08138	1q42.1	DHCR14B|LMN2R|MGC9041|PHA	lamin B receptor
ESR1	LYN	4067	-17.5439	-7.57232	3.36232	1.03098	8q13	FLJ26625|JTK8	v-yes-1 Yamaguchi sarcoma viral related oncogene homolog
ESR1	SOD2	6648	-17.5544	-3.75492	7.33129	2.59339	6q25.3	IPO-B|MNSOD|Mn-SOD	superoxide dismutase 2, mitochondrial
ESR1	TCF7L1	83439	-17.5695	-9.32765	-4.25285	-0.346787	2p11.2	TCF-3|TCF3	transcription factor 7-like 1 (T-cell specific, HMG-box)
ESR1	MICALL1	85377	-17.6593	-8.41327	3.25775	2.19566	22q13.1-q13.2	DKFZp686M2226|FLJ45921|KIAA1668|MICAL-L1|MIRAB13	MICAL-like 1
ESR1	EGFR	1956	-17.6753	-2.60111	-7.34132	0.963397	7p12	ERBB|ERBB1|mENA	epidermal growth factor receptor (erythroblastic leukemia viral (v-erb-b) oncogene homolog, avian)
ESR1	KIAA0746	23231	-17.7478	-1.49149	1.06747	1.02621	4p15.2	DKFZp781J1697|FLJ21629|FLJ41299	KIAA0746 protein
ESR1	S100A8	6279	-17.9275	11.5285	7.44792	5.4096	1q21	60B8AG|CAGA|CFAG|CGLA|CP-10|L1Ag|MA387|MIF|MRP8|NIF|P8	S100 calcium binding protein A8
ESR1	CXCL1	2919	-18.0988	-3.40117	-3.39739	1.31153	4q21	GRO1|GROa|MGSA|MGSA alpha|MGSA-a|NAP-3|SCYB1	chemokine (C-X-C motif) ligand 1 (melanoma growth stimulating activity, alpha)
ESR1	GPRC5B	51704	-18.1657	-7.19527	-1.57786	1.32869	16p12	RAIG-2|RAIG2	G protein-coupled receptor, family C, group 5, member B
ESR1	SFRP1	6422	-18.193	-9.57351	-10.3342	-1.51068	8p12-p11.1	FRP|FRP-1|FRP1|FrzA|SARP2	secreted frizzled-related protein 1
ESR1	ODC1	4953	-18.2726	-6.00141	7.268	3.16857	2p25	-	ornithine decarboxylase 1
ESR1	NFIL3	4783	-18.2936	-2.14189	-0.725096	2.39007	9q22	E4BP4|IL3BP1|NF-IL3A|NFIL3A	nuclear factor, interleukin 3 regulated
ESR1	TMEM123	114908	-18.409	-1.43969	0.589678	1.40875	11q22.1	KCT3|PORIMIN|PORMIN	transmembrane protein 123
ESR1	ARL4C	10123	-18.4179	-1.16747	-0.168383	3.25268	2q37.1	ARL7|LAK	ADP-ribosylation factor-like 4C
ESR1	RBMS1	5937	-18.5511	-0.899462	-5.37393	1.40625	2q24.2	MGC15146|MGC3331|MSSP|MSSP-1|MSSP-2|MSSP-3|SCR2|YC1	RNA binding motif, single stranded interacting protein 1
ESR1	TES	26136	-18.5804	1.56803	-0.0817448	0.626451	7q31.2	DKFZP586B2022|MGC1146|TESS|TESS-2|TESTIN	testis derived transcript (3 LIM domains)
ESR1	PRKX	5613	-18.5824	-8.31347	4.47384	1.95057	Xp22.3	PKX1	protein kinase, X-linked
ESR1	MAPRE2	10982	-18.6349	-6.7657	-0.926933	2.1562	18q12.1	EB1|EB2|RP1	microtubule-associated protein, RP/EB family, member 2
ESR1	CX3CL1	6376	-18.6963	-0.939126	-9.09687	1.03384	16q13	ABCD-3|C3Xkine|CXC3|CXC3C|NTN|NTT|SCYD1|fractalkine|neurotactin	chemokine (C-X3-C motif) ligand 1
ESR1	ANXA1	301	-18.8048	-5.26989	-12.1946	0.575369	9q12-q21.2|9q12-q21.2	ANX1|LPC1	annexin A1
ESR1	PHGDH	26227	-18.9079	0.294864	8.79731	5.34932	1p12	3-PGDH|3PGDH|MGC3017|PDG|PGAD|PGD|PGDH|SERA	phosphoglycerate dehydrogenase
ESR1	UBE2E3	10477	-18.9524	-4.34324	-4.52358	0.786286	2q32.1	UBCH9|UbcM2	ubiquitin-conjugating enzyme E2E 3 (UBC4/5 homolog, yeast)
ESR1	TRIM2	23321	-19.0385	-6.9647	-5.50234	1.54139	4q31.3	KIAA0517|RNF86	tripartite motif-containing 2
ESR1	DSC2	1824	-19.131	-4.7421	5.0982	2.44681	18q12.1	ARVD11|CDHF2|DG2|DGII/III|DKFZp686I11137|DSC3	desmocollin 2
ESR1	PLOD1	5351	-19.1772	-5.08594	2.24197	5.42761	1p36.3-p36.2	LH|LLH|PLOD	procollagen-lysine 1, 2-oxoglutarate 5-dioxygenase 1
ESR1	PROM1	8842	-19.2646	-2.05463	-1.17889	2.43712	4p15.32	AC133|CD133|MSTP061|PROML1	prominin 1
ESR1	LDHB	3945	-19.4303	-7.50711	1.51353	2.67846	12p12.2-p12.1	LDH-H|TRG-5	lactate dehydrogenase B
ESR1	RARRES1	5918	-19.4467	-0.117338	0.427398	1.80151	3q25.32-q25.33	TIG1	retinoic acid receptor responder (tazarotene induced) 1
ESR1	CSDA	8531	-19.5034	-3.12899	-6.73829	0.715582	12p13.1	CSDA1|DBPA|ZONAB	cold shock domain protein A
ESR1	B3GNT5	84002	-19.5754	-9.00313	3.24924	3.94285	3q28	B3GN-T5|beta3Gn-T5	UDP-GlcNAc:betaGal beta-1,3-N-acetylglucosaminyltransferase 5
ESR1	KCNN4	3783	-19.6187	-4.14616	0.522438	2.36872	19q13.2	IK1|IKCA1|KCA4|KCa3.1|SK4|hIKCa1|hKCa4|hSK4	potassium intermediate/small conductance calcium-activated channel, subfamily N, member 4
ESR1	PFKP	5214	-19.9116	0.648792	9.81175	7.63183	10p15.3-p15.2	FLJ40226|PFK-C|PFKF	phosphofructokinase, platelet
ESR1	CRYAB	1410	-19.9287	-11.4901	-9.93083	2.44193	11q22.3-q23.1	CRYA2|CTPP2|HSPB5	crystallin, alpha B
ESR1	CSRP2	1466	-20.0037	-2.81921	-0.960334	3.31095	12q21.1	CRP2|LMO5|SmLIM	cysteine and glycine-rich protein 2
ESR1	PELI1	57162	-20.3023	-10.693	-7.49114	-1.17405	2p13.3	DKFZp686C18116|MGC50990	pellino homolog 1 (Drosophila)
ESR1	TRIM29	23650	-20.3269	-3.83364	-8.65218	1.99835	11q22-q23	ATDC|FLJ36085	tripartite motif-containing 29
ESR1	CDH3	1001	-20.3519	2.73641	3.03859	2.77663	16q22.1	CDHP|HJMD|PCAD	cadherin 3, type 1, P-cadherin (placental)
ESR1	NFIB	4781	-20.3809	-0.662122	-7.54291	2.54735	9p24.1	NFI-RED|NFIB2|NFIB3	nuclear factor I/B
ESR1	FABP7	2173	-20.4387	-6.62208	0.0968167	1.90503	6q22-q23	B-FABP|BLBP|DKFZp547J2313|FABPB|MRG	fatty acid binding protein 7, brain
ESR1	VGLL1	51442	-20.5312	-4.66369	3.05874	4.16005	Xq26.3	TDU|VGL1	vestigial like 1 (Drosophila)
ESR1	BCL11A	53335	-20.5485	-9.99356	0.311905	1.39992	2p16.1	BCL11A-L|BCL11A-S|BCL11A-XL|CTIP1|EVI9|FLJ10173|FLJ34997|KIAA1809	B-cell CLL/lymphoma 11A (zinc finger protein)
ESR1	GSTP1	2950	-20.598	-3.53822	-2.6027	1.97511	11q13	DFN7|FAEES3|GST3|PI	glutathione S-transferase pi
ESR1	GABRP	2568	-20.7796	-11.6668	-1.32873	2.49103	5q33-q34	MGC126386|MGC126387	gamma-aminobutyric acid (GABA) A receptor, pi
ESR1	MID1	4281	-20.8109	-6.45262	-5.72172	2.37441	Xp22	BBBG1|FXY|GBBB1|OGS1|OS|OSX|RNF59|TRIM18|XPRF|ZNFXY	midline 1 (Opitz/BBB syndrome)
ESR1	C11orf75	56935	-20.9443	-3.82476	-0.914222	2.05862	11q13.3-q23.3	FN5	chromosome 11 open reading frame 75
ESR1	ITM2C	81618	-21.0443	-2.20208	-1.66383	-0.0637389	2q37	BRI3|BRICD2C|E25|E25C|ITM3	integral membrane protein 2C
ESR1	BTG3	10950	-21.1185	-5.42895	7.9336	5.56657	21q21.1-q21.2	ANA|MGC8928|TOB5|TOB55|TOFA	BTG family, member 3
ESR1	C10orf38	221061	-21.1252	-12.8624	-2.63632	0.383477	10p13	FLJ12884|MGC130014|MGC130015	chromosome 10 open reading frame 38
ESR1	FOXC1	2296	-21.9009	-13.9183	1.80433	2.88197	6p25	ARA|FKHL7|FREAC3|IGDA|IHG1|IRID1	forkhead box C1
ESR1	LPIN1	23175	-22.0443	-6.23783	1.93286	1.387	2p25.1	DKFZp781P1796|KIAA0188	lipin 1
ESR1	PSAT1	29968	-22.188	-1.83094	8.52799	3.38737	9q21.2	MGC1460|PSA	phosphoserine aminotransferase 1
ESR1	FAT	2195	-22.3607	1.5087	-6.51179	1.29087	4q35	CDHF7|FAT1|ME5|hFat1	FAT tumor suppressor homolog 1 (Drosophila)
ESR1	YBX1	4904	-22.6004	-4.45483	8.05546	3.78778	1p34	BP-8|CSDA2|CSDB|DBPB|MDR-NF1|MGC104858|MGC110976|MGC117250|NSEP-1|NSEP1|YB-1|YB1	Y box binding protein 1
ESR1	MSN	4478	-22.6747	-9.51981	-3.27947	2.74573	Xq11.2-q12	-	moesin
ESR1	LMO4	8543	-23.8129	-3.56465	-0.878836	0.0534155	1p22.3	-	LIM domain only 4
ERBB2	ERBB2	2064	0	inf	0	3.92671	17q11.2-q12|17q21.1	HER-2|HER-2/neu|HER2|NEU|NGL|TKR1|c-erb B2	v-erb-b2 erythroblastic leukemia viral oncogene homolog 2, neuro/glioblastoma derived oncogene homolog (avian)
ERBB2	GRB7	2886	-6.87092	43.352	3.78861	4.4098	17q12	-	growth factor receptor-bound protein 7
ERBB2	STARD3	10948	-4.37348	35.0519	3.97933	3.31689	17q11-q12	CAB1|FLJ41370|MLN64|es64	START domain containing 3
ERBB2	PERLD1	93210	3.73606	34.1108	0.868838	1.96273	17q12	AGLA546|CAB2|MGC9753|PP1498	per1-like domain containing 1
ERBB2	PSMD3	5709	-0.932188	30.5271	10.6772	3.16331	17q12-q21.1	P58|RPN3|S3	proteasome (prosome, macropain) 26S subunit, non-ATPase, 3
ERBB2	THRAP4	9862	3.6668	26.1964	7.14254	2.50204	17q21.1	ARC100|DRIP100|KIAA0130|MED24|MGC8748|TRAP100	thyroid hormone receptor associated protein 4
ERBB2	C17orf37	84299	1.80751	24.9801	8.41015	4.22075	17q12	C35|MGC14832|ORB3|XTP4	chromosome 17 open reading frame 37
ERBB2	PNMT	5409	-3.44367	23.9089	0.312935	1.67861	17q21-q22	MGC34570|PENT|PNMTase	phenylethanolamine N-methyltransferase
ERBB2	GSDML	55876	-4.53568	22.6833	5.22972	3.13028	17q12	PP4052|PRO2521	gasdermin-like
ERBB2	ORMDL3	94103	2.23505	22.3712	0.720046	2.38668	17q12-q21.1	-	ORM1-like 3 (S. cerevisiae)
ERBB2	TCAP	8557	-0.766794	21.7784	2.22035	3.68427	17q12	CMD1N|LGMD2G|T-cap|TELE|telethonin	titin-cap (telethonin)
ERBB2	PPARBP	5469	-1.27185	20.5129	6.05034	1.55234	17q12-q21.1	CRSP1|CRSP200|DRIP205|DRIP230|MED1|MGC71488|PBP|PPARGBP|RB18A|TRAP220|TRIP2	PPAR binding protein
ERBB2	CRKRS	51755	-1.45418	20.2619	6.25918	4.37771	17q12	CRK7|CRKR|KIAA0904	Cdc2-related kinase, arginine/serine-rich
ERBB2	PSMB3	5691	1.85017	19.9335	12.718	4.41325	17q12	HC10-II|MGC4147	proteasome (prosome, macropain) subunit, beta type, 3
ERBB2	LASP1	3927	10.0974	19.3189	2.9911	-1.05533	17q11-q21.3	Lasp-1|MLN50	LIM and SH3 protein 1
ERBB2	PCGF2	7703	10.7434	17.3048	-0.616883	0.321129	17q12	MEL-18|MGC10545|RNF110|ZNF144	polycomb group ring finger 2
ERBB2	PRODH	5625	-1.20557	16.9161	-3.05117	-0.730195	22q11.21	FLJ33744|HSPOX2|MGC148078|MGC148079|PIG6|PRODH1|PRODH2|SCZD4|TP53I6	proline dehydrogenase (oxidase) 1
ERBB2	ABCC11	85320	6.2287	16.3907	-3.73669	-1.06174	16q12.1	EWWD|MRP8|WW	ATP-binding cassette, sub-family C (CFTR/MRP), member 11
ERBB2	GALNT7	51809	14.7916	16.0586	-5.65164	-1.82458	4q31.1	GALNAC-T7|GalNAcT7	UDP-N-acetyl-alpha-D-galactosamine:polypeptide N-acetylgalactosaminyltransferase 7 (GalNAc-T7)
ERBB2	ITGB6	3694	-4.12561	16.012	-6.60112	1.92003	2q24.2	-	integrin, beta 6
AURKA	AURKA	6790	0	0	inf	8.69676	20q13.2-q13.3	AIK|ARK1|AURA|AURORA2|BTAK|MGC34538|STK15|STK6|STK7	aurora kinase A
AURKA	UBE2C	11065	-4.91901	0.757337	40.7448	7.50435	20q13.12	UBCH10|dJ447F3.2	ubiquitin-conjugating enzyme E2C
AURKA	RACGAP1	29127	0.327126	-1.20451	35.4787	9.36976	12q13.13	HsCYK-4|ID-GAP|MgcRacGAP	Rac GTPase activating protein 1
AURKA	DLG7	9787	-9.26878	-0.532647	35.4342	8.3668	14q22.3	DLG1|HURP|KIAA0008	discs, large homolog 7 (Drosophila)
AURKA	TPX2	22974	-8.96026	-1.68758	35.1405	6.45519	20q11.2	C20orf1|C20orf2|DIL-2|DIL2|FLS353|GD:C20orf1|HCA519|HCTP4|REPP86|p100	TPX2, microtubule-associated, homolog (Xenopus laevis)
AURKA	BUB1	699	-11.219	-2.91991	34.5271	8.38881	2q14	BUB1A|BUB1L|hBUB1	BUB1 budding uninhibited by benzimidazoles 1 homolog (yeast)
AURKA	CCNB2	9133	-10.07	-1.13605	34.3281	8.9492	15q22.2	HsT17299	cyclin B2
AURKA	CENPA	1058	-11.9083	-3.09516	34.1303	8.20237	2p24-p21	-	centromere protein A
AURKA	PTTG1	9232	-8.35186	-3.05405	33.9524	7.2624	5q35.1	EAP1|HPTTG|MGC126883|MGC138276|PTTG|SECURIN|TUTR1	pituitary tumor-transforming 1
AURKA	MELK	9833	-10.8799	-1.831	32.8711	9.21089	9p13.2	HPK38|KIAA0175	maternal embryonic leucine zipper kinase
AURKA	CENPF	1063	-9.81895	-2.81866	32.3918	7.96768	1q32-q41	CENF|PRO1779|hcp-1	centromere protein F, 350/400ka (mitosin)
AURKA	BIRC5	332	-4.2609	0.0100706	32.2669	7.72204	17q25	API4|EPR-1	baculoviral IAP repeat-containing 5 (survivin)
AURKA	NEK2	4751	2.50842	-1.91214	32.1877	7.50829	1q32.2-q41	HsPK 21|HsPK21|NEK2A|NLK1	NIMA (never in mitosis gene a)-related kinase 2
AURKA	FOXM1	2305	-11.1555	-5.22755	31.8211	6.49244	12p13	FKHL16|FOXM1B|HFH-11|HFH11|HNF-3|INS-1|MPHOSPH2|MPP-2|MPP2|PIG29|TRIDENT	forkhead box M1
AURKA	KIF20A	10112	-6.1428	-0.483436	31.7993	7.46218	5q31	FLJ21151|MKLP2|RAB6KIFL	kinesin family member 20A
AURKA	PRC1	9055	-1.37516	-0.972141	31.6631	7.65891	15q26.1	ASE1|MGC1671|MGC3669	protein regulator of cytokinesis 1
AURKA	KIF2C	11004	-10.8489	-2.61132	31.3946	6.49147	1p34.1	KNSL6|MCAK	kinesin family member 2C
AURKA	CKS2	1164	-3.26183	-1.26314	31.1861	6.68826	9q22	CKSHS2	CDC28 protein kinase regulatory subunit 2
AURKA	DKFZp762E1312	55355	-9.14717	-1.05884	30.8784	7.62157	2q37.1	hFLEG1	hypothetical protein DKFZp762E1312
AURKA	TOP2A	7153	0.892465	3.88787	30.4793	5.56888	17q21-q22	TOP2|TP2A	topoisomerase (DNA) II alpha 170kDa
AURKA	ZWINT	11130	1.65176	4.04497	30.2683	7.6505	10q21-q22	HZwint-1|KNTC2AP|MGC117174	ZW10 interactor
AURKA	MAD2L1	4085	-3.68106	-0.974601	30.195	8.09479	4q27	HSMAD2|MAD2	MAD2 mitotic arrest deficient-like 1 (yeast)
AURKA	TRIP13	9319	-6.69251	-1.37538	29.9422	7.4575	5p15.33	16E1BP	thyroid hormone receptor interactor 13
AURKA	ESPL1	9700	2.48802	-2.05237	29.93	6.18313	12q	ESP1|FLJ46492|KIAA0165|SEPARIN	extra spindle pole bodies homolog 1 (S. cerevisiae)
AURKA	CDC2	983	-3.29601	0.961776	29.7946	6.89653	10q21.1	CDC28A|CDK1|DKFZp686L20222|MGC111195	cell division cycle 2, G1 to S and G2 to M
AURKA	RRM2	6241	-7.71472	7.50835	29.7129	7.85967	2p25-p24	R2|RR2M	ribonucleotide reductase M2 polypeptide
AURKA	CDCA8	55143	-12.3921	-2.0852	29.4352	7.2992	1p34.3	BOR|FLJ10468|FLJ12042	cell division cycle associated 8
AURKA	CENPE	1062	-4.9755	-0.719645	29.4195	6.36843	4q24-q25	KIF10	centromere protein E, 312kDa
AURKA	MYBL2	4605	-11.2537	2.57081	29.3717	8.66124	20q13.1	B-MYB|BMYB|MGC15600	v-myb myeloblastosis viral oncogene homolog (avian)-like 2
AURKA	EZH2	2146	-8.70451	-3.17332	29.3561	7.33735	7q35-q36	ENX-1|EZH1|MGC9169	enhancer of zeste homolog 2 (Drosophila)
AURKA	CCNB1	891	-1.37982	2.66794	29.2514	6.67176	5q12	CCNB	cyclin B1
AURKA	TTK	7272	-13.2776	-3.18863	29.1271	5.75896	6q13-q21	ESK|FLJ38280|MPS1L1|PYT	TTK protein kinase
AURKA	SPAG5	10615	-0.922965	11.3856	29.0887	7.65814	17q11.2	DEEPEST|MAP126|hMAP126	sperm associated antigen 5
AURKA	KIFC1	3833	-6.15027	-1.12495	28.9603	7.23845	6p21.3	HSET|KNSL2|MGC1202|MGC149736|MGC149737|MKLP2|RAB6-KIFL	kinesin family member C1
AURKA	KIF4A	24137	-6.24577	-1.91497	28.924	6.19498	Xq13.1	FLJ12530|FLJ12655|FLJ14204|FLJ20631|HSA271784|KIF4|KIF4-G1	kinesin family member 4A
AURKA	HMMR	3161	-1.83841	-1.80342	28.7556	7.74107	5q33.2-qter	CD168|IHABP|MGC119494|MGC119495|RHAMM	hyaluronan-mediated motility receptor (RHAMM)
AURKA	KPNA2	3838	-4.9543	4.87768	28.6239	6.56966	17q23.1-q23.3	IPOA1|QIP2|RCH1|SRP1alpha	karyopherin alpha 2 (RAG cohort 1, importin alpha 1)
AURKA	CEP55	55165	-8.54027	-1.12939	28.6178	8.50906	10q23.33	C10orf3|FLJ10540|URCC6	centrosomal protein 55kDa
AURKA	KNTC2	10403	-9.81499	-3.76477	28.3522	6.54784	18p11.32	HEC|HEC1|NDC80|hsNDC80	kinetochore associated 2
AURKA	KIF23	9493	-5.87905	-2.79585	28.2508	7.86815	15q23	CHO1|KNSL5|MKLP-1|MKLP1	kinesin family member 23
AURKA	UBE2S	27338	-3.1225	0.605023	28.2037	7.0914	19q13.43	E2-EPF	ubiquitin-conjugating enzyme E2S
AURKA	CSE1L	1434	3.55858	-0.680716	28.1746	6.40911	20q13	CAS|CSE1|MGC117283|MGC130036|MGC130037|XPO2	CSE1 chromosome segregation 1-like (yeast)
AURKA	TROAP	10024	-0.222476	1.55174	28.055	6.59937	12q13.12	TASTIN	trophinin associated protein (tastin)
AURKA	NCAPG	64151	-6.3287	-2.24041	27.8872	5.70206	4p15.33	CAPG|CHCG|FLJ12450|HCAP-G|MGC126525|NY-MEL-3	non-SMC condensin I complex, subunit G
AURKA	KIF11	3832	-3.51102	-2.15797	27.764	6.57195	10q24.1	EG5|HKSP|KNSL1|TRIP5	kinesin family member 11
AURKA	PCNA	5111	-0.326121	-3.38895	27.7042	6.21533	20pter-p12	MGC8367	proliferating cell nuclear antigen
AURKA	ASPM	259266	-7.54656	-1.72773	27.4894	7.44176	1q31	ASP|Calmbp1|DKFZp686N06184|FLJ10517|FLJ10549|FLJ43117|MCPH5	asp (abnormal spindle) homolog, microcephaly associated (Drosophila)
AURKA	KIAA0101	9768	2.46352	2.63335	27.432	6.89916	15q22.31	L5|NS5ATP9|OEATC-1|p15(PAF)	KIAA0101
AURKA	BUB1B	701	-4.28415	0.800559	27.431	6.58235	15q15	BUB1beta|BUBR1|Bub1A|MAD3L|SSK1|hBUBR1	BUB1 budding uninhibited by benzimidazoles 1 homolog beta (yeast)
AURKA	NCAPH	23397	-7.85941	-1.2929	27.3622	5.74494	2q11.2	BRRN1|CAP-H|HCAP-H	non-SMC condensin I complex, subunit H
AURKA	MLF1IP	79682	-0.123272	4.22748	27.1925	7.49116	4q35.1	CENP-50|CENP-U|CENP-U(50)|CENPU|FLJ23468|KLIP1	MLF1 interacting protein
AURKA	CDKN3	1033	-5.44463	2.56498	27.1696	7.3809	14q22	CDI1|CIP2|FLJ25787|KAP|KAP1|MGC70625	cyclin-dependent kinase inhibitor 3 (CDK2-associated dual specificity phosphatase)
AURKA	TACC3	10460	-3.01955	0.668306	27.0815	5.25367	4p16.3	ERIC1|MGC117382|MGC133242	transforming, acidic coiled-coil containing protein 3
AURKA	CDC25C	995	0.799387	-0.374217	27.0079	5.38041	5q31	CDC25	cell division cycle 25 homolog C (S. cerevisiae)
AURKA	TIMELESS	8914	5.54429	2.42914	26.9792	7.06491	12q12-q13	FLJ12640|FLJ20714|TIM|TIM1|hTIM	timeless homolog (Drosophila)
AURKA	CDC20	991	-9.52356	-0.117395	26.6635	6.35385	1p34.1	CDC20A|MGC102824|bA276H19.3|p55CDC	cell division cycle 20 homolog (S. cerevisiae)
AURKA	UBE2T	29089	-0.42718	2.39032	26.4506	7.75947	1q32.1	HSPC150|PIG50	ubiquitin-conjugating enzyme E2T (putative)
AURKA	MCM6	4175	-13.1095	-1.9549	26.4493	6.90187	2q21	MCG40308|Mis5|P105MCM	minichromosome maintenance deficient 6 homolog (S. cerevisiae)
AURKA	LMNB1	4001	-4.41032	-0.22346	26.3655	6.12164	5q23.3-q31.1	LMN|LMN2|LMNB|MGC111419	lamin B1
AURKA	RAE1	8480	9.57974	3.74935	26.2426	5.70101	20q13.31	FLJ30608|MGC117333|MGC126076|MGC126077|MIG14|MRNP41|Mnrp41|dJ481F12.3|dJ800J21.1	RAE1 RNA export 1 homolog (S. pombe)
AURKA	DTL	51514	1.13465	-0.386465	26.2333	6.79766	1q32.1-q32.2	CDT2|DCAF2|L2DTL|RAMP	denticleless homolog (Drosophila)
AURKA	NUSAP1	51203	-1.20179	0.155231	26.1582	6.50336	15q15.1	ANKT|BM037|FLJ13421|LNP|PRO0310p1|Q0310|SAPL	nucleolar and spindle associated protein 1
AURKA	PBK	55872	-0.750604	-5.28837	25.9738	6.12493	8p21.2	FLJ14385|Nori-3|SPK|TOPK	PDZ binding kinase
AURKA	FEN1	2237	-4.18812	-1.33849	25.6863	6.53173	11q12	FEN-1|MF1|RAD2	flap structure-specific endonuclease 1
AURKA	STIL	6491	-10.2705	-5.92277	25.6105	5.67084	1q32|1p32	DKFZp686O09161|SIL	SCL/TAL1 interrupting locus
AURKA	CENPN	55839	-9.75349	-2.79065	25.5917	7.53713	16q23.2	BM039|C16orf60|CENP-N|FLJ13607|FLJ22660	centromere protein N
AURKA	ANLN	54443	-10.4762	-0.687319	25.5157	6.01116	7p15-p14	ANILLIN|DKFZp779A055|Scraps|scra	anillin, actin binding protein
AURKA	AURKB	9212	-10.1941	-2.79612	25.4166	6.54771	17p13.1	AIK2|AIM-1|AIM1|ARK2|AurB|IPL1|STK12|STK5	aurora kinase B
AURKA	KIF15	56992	-5.22277	-1.08267	25.2781	5.07263	3p21.31	FLJ25667|HKLP2|KNSL7|NY-BR-62	kinesin family member 15
AURKA	GINS2	51659	5.73831	0.306946	25.0409	7.14503	16q24.1	HSPC037|PSF2|Pfs2	GINS complex subunit 2 (Psf2 homolog)
AURKA	KIF14	9928	-5.57998	-2.52931	24.9969	5.40787	1q32.1	KIAA0042|MGC142302	kinesin family member 14
AURKA	PKMYT1	9088	-0.847222	4.49162	24.9579	6.07792	16p13.3	DKFZp547K1610|FLJ20093|MYT1	protein kinase, membrane associated tyrosine/threonine 1
AURKA	CCNE2	9134	0.272959	3.39513	24.8171	7.66102	8q22.1	CYCE2	cyclin E2
AURKA	FAM64A	54478	-7.73718	-5.06203	24.7817	6.21629	17p13.2	FLJ10156|FLJ10491	family with sequence similarity 64, member A
AURKA	DCC1	79075	-6.3285	-3.01107	24.7779	4.90173	8q24.12	MGC5528	defective in sister chromatid cohesion homolog 1 (S. cerevisiae)
AURKA	RAD51	5888	-2.82571	-0.992335	24.7353	6.26204	15q15.1	BRCC5|HRAD51|HsRad51|HsT16930|RAD51A|RECA	RAD51 homolog (RecA homolog, E. coli) (S. cerevisiae)
AURKA	NUF2	83540	-3.44587	-2.57495	24.6906	5.7069	1q23.3	CDCA1|NUF2R	NUF2, NDC80 kinetochore complex component, homolog (S. cerevisiae)
AURKA	MCM2	4171	-5.39329	0.228361	24.625	5.7783	3q21	BM28|CCNL1|CDCL1|D3S3194|KIAA0030|MGC10606|MITOTIN|cdc19	MCM2 minichromosome maintenance deficient 2, mitotin (S. cerevisiae)
AURKA	PSMA7	5688	-0.86015	2.36011	24.6249	7.01901	20q13.33	C6|HSPC|MGC3755|RC6-1|XAPC7	proteasome (prosome, macropain) subunit, alpha type, 7
AURKA	CDC45L	8318	-9.28869	1.79104	24.5725	6.52598	22q11.21	CDC45|CDC45L2|PORC-PI-1	CDC45 cell division cycle 45-like (S. cerevisiae)
AURKA	BLM	641	-10.8215	-3.12424	24.5294	5.09778	15q26.1	BS|MGC126616|MGC131618|MGC131620|RECQ2|RECQL2|RECQL3	Bloom syndrome
AURKA	RFC4	5984	-8.83305	-7.05132	24.4519	6.14005	3q27	A1|MGC27291|RFC37	replication factor C (activator 1) 4, 37kDa
AURKA	CDCA3	83461	-5.92971	-2.12673	24.2138	5.73457	12p13	GRCC8|MGC2577|TOME-1	cell division cycle associated 3
AURKA	EXO1	9156	-8.36395	-1.51655	24.0513	5.69963	1q42-q43	HEX1|hExoI	exonuclease 1
AURKA	H2AFZ	3015	-3.29846	4.02529	24.0155	6.41441	4q24	H2A.z|H2A/z|H2AZ|MGC117173	H2A histone family, member Z
AURKA	HMGB2	3148	2.74118	-5.64558	23.8108	4.68963	4q31	HMG2	high-mobility group box 2
AURKA	MKI67	4288	-5.17269	-1.0592	23.8057	6.13203	10q25-qter	KIA|Ki-67	antigen identified by monoclonal antibody Ki-67
AURKA	CKS1B	1163	-8.54261	-2.95233	23.6827	6.08879	1q21.2	CKS1|PNAS-16|PNAS-18|ckshs1	CDC28 protein kinase regulatory subunit 1B
AURKA	CCNA2	890	-10.2112	-2.07525	23.6459	6.38879	4q25-q31	CCN1|CCNA	cyclin A2
AURKA	HN1	51155	-6.03109	7.98989	23.2639	6.77894	17q25.1	ARM2|HN1A	hematological and neurological expressed 1
AURKA	RAD51AP1	10635	-8.99578	-7.3933	23.2607	5.22554	12p13.2-p13.1	PIR51	RAD51 associated protein 1
AURKA	TK1	7083	-0.779988	3.21125	23.1787	4.62183	17q23.2-q25.3	TK2	thymidine kinase 1, soluble
AURKA	DDX39	10212	-6.52347	0.758525	23.1384	8.07368	19p13.12	BAT1|BAT1L|DDXL|MGC18203|MGC8417|URH49	DEAD (Asp-Glu-Ala-Asp) box polypeptide 39
AURKA	E2F8	79733	-4.46065	-0.0963672	23.1291	5.29467	11p15.1	FLJ23311	E2F transcription factor 8
AURKA	RNASEH2A	10535	-2.28252	-1.33448	23.096	5.87574	19p13.13	AGS4|JUNB|RNASEHI|RNHIA|RNHL	ribonuclease H2, subunit A
AURKA	CTPS	1503	-14.7823	-5.04878	22.8777	5.74892	1p34.1	-	CTP synthase
AURKA	MCM10	55388	-9.33705	-0.0138111	22.7565	5.32394	10p13	CNA43|MGC126776|PRO2249	MCM10 minichromosome maintenance deficient 10 (S. cerevisiae)
AURKA	TYMS	7298	-5.02879	-4.91643	22.7335	4.00632	18p11.32	HsT422|MGC88736|TMS|TS|TSase	thymidylate synthetase
AURKA	ORC6L	23594	-10.4517	-2.84946	22.7024	7.36057	16q12	ORC6	origin recognition complex, subunit 6 like (yeast)
AURKA	CENPM	79019	-0.988896	0.530943	22.6758	5.96797	22q13.2	C22orf18|CENP-M|MGC861|PANE1|bK250D10.2	centromere protein M
AURKA	UHRF1	29128	0.704438	1.28308	22.5973	7.26458	19p13.3	FLJ21925|ICBP90|MGC138707|Np95|RNF106	ubiquitin-like, containing PHD and RING finger domains, 1
AURKA	RAD54L	8438	-8.16875	-7.71979	22.2717	5.26511	1p32	HR54|RAD54A|hHR54|hRAD54	RAD54-like (S. cerevisiae)
AURKA	OIP5	11339	-2.87951	-0.851918	22.2388	5.55082	15q15.1	5730547N13Rik	Opa interacting protein 5
AURKA	TCEB1	6921	2.03891	-0.0253166	22.154	6.74489	8q21.11	SIII	transcription elongation factor B (SIII), polypeptide 1 (15kDa, elongin C)
AURKA	FAM83D	81610	-7.60269	0.082315	22.1377	4.62443	20q11.22-q12	C20orf129|FLJ38341|dJ616B8.3	family with sequence similarity 83, member D
AURKA	GTPBP4	23560	-13.8658	-4.77177	22.0991	5.68619	10p15-p14	CRFG|FLJ10686|FLJ10690|FLJ39774|NGB	GTP binding protein 4
AURKA	CDC6	990	-2.89346	12.1595	22.0657	5.95179	17q21.3	CDC18L|HsCDC18|HsCDC6	cell division cycle 6 homolog (S. cerevisiae)
AURKA	STMN1	3925	-11.1307	-6.8869	22.0649	7.07483	1p36.1-p35	LAP18|Lag|OP18|PP17|PP19|PR22|SMN	stathmin 1/oncoprotein 18
AURKA	H2AFX	3014	-3.2673	3.7625	21.9816	4.67924	11q23.2-q23.3	H2A.X|H2A/X|H2AX	H2A histone family, member X
AURKA	E2F1	1869	-3.72429	2.25052	21.9254	6.97511	20q11.2	E2F-1|RBBP3|RBP3	E2F transcription factor 1
AURKA	ATAD2	29028	-1.57545	-2.58709	21.8976	4.03578	8q24.13	DKFZp667N1320|MGC131938|MGC142216|MGC29843|MGC5254|PRO2000	ATPase family, AAA domain containing 2
AURKA	CCT5	22948	-2.86177	4.32924	21.8831	6.93371	5p15.2	CCT-epsilon|CCTE|KIAA0098|TCP-1-epsilon	chaperonin containing TCP1, subunit 5 (epsilon)
AURKA	GTSE1	51512	-9.0501	-0.767568	21.8747	5.66582	22q13.2-q13.3	B99	G-2 and S-phase expressed 1
AURKA	DBF4	10926	-10.2366	-1.93115	21.8382	3.92947	7q21.3	ASK|DBF4A	DBF4 homolog (S. cerevisiae)
AURKA	SHCBP1	79801	-7.87768	-1.39	21.8139	7.03871	16q11.2	FLJ22009|MGC26900	SHC SH2-domain binding protein 1
AURKA	C16orf61	56942	-12.2257	-1.04493	21.749	7.80087	16q23.2	2310061C15Rik|DC13	chromosome 16 open reading frame 61
AURKA	MTHFD2	10797	-8.95035	5.90991	21.6276	5.24828	2p13.1	NMDMC	methylenetetrahydrofolate dehydrogenase (NADP+ dependent) 2, methenyltetrahydrofolate cyclohydrolase
AURKA	CCNE1	898	-14.0545	-3.59069	21.553	5.78312	19q12	CCNE	cyclin E1
AURKA	GMPS	8833	-14.0597	-3.10877	21.4845	6.4045	3q24	-	guanine monphosphate synthetase
AURKA	C20orf45	51012	5.83392	-1.34557	21.4785	5.60641	20q13.32	dJ543J19.5	chromosome 20 open reading frame 45
AURKA	SNRPC	6631	-6.35807	-2.67188	21.4477	5.50417	6p21.31	FLJ20302	small nuclear ribonucleoprotein polypeptide C
AURKA	DEPDC1B	55789	-3.63555	-2.22445	21.3393	5.51626	5q12.1	FLJ11252|XTP1	DEP domain containing 1B
AURKA	PLK1	5347	-8.70852	-0.440273	21.277	5.42321	16p12.1	PLK|STPK13	polo-like kinase 1 (Drosophila)
AURKA	ADRM1	11047	-4.14159	4.17389	21.2468	4.2802	20q13.33	GP110|MGC29536|Rpn13	adhesion regulating molecule 1
AURKA	RAD54B	25788	-2.01509	-1.77176	21.2348	4.42144	8q21.3-q22	FSBP	RAD54 homolog B (S. cerevisiae)
AURKA	POLQ	10721	-3.48076	-4.18467	21.1816	5.26161	3q13.33	DKFZp781A0112|POLH|PRO0327	polymerase (DNA directed), theta
AURKA	POLA2	23649	2.24687	-3.08932	21.169	4.30627	11q13.1	FLJ21662|FLJ37250	polymerase (DNA directed), alpha 2 (70kD subunit)
AURKA	CDT1	81620	-5.6509	-0.399952	21.1603	5.15971	16q24.3	DUP|RIS2	chromatin licensing and DNA replication factor 1
AURKA	RECQL4	9401	1.87743	-0.652047	21.1451	4.56326	8q24.3	RECQ4|RTS	RecQ protein-like 4
AURKA	CHEK1	1111	-11.7652	-2.76033	21.0577	4.15235	11q24-q24	CHK1	CHK1 checkpoint homolog (S. pombe)
AURKA	KNTC1	9735	-1.02245	-3.5835	20.8698	3.00479	12q24.31	FLJ36151|KIAA0166|ROD	kinetochore associated 1
AURKA	C21orf45	54069	-2.70368	1.88474	20.785	4.7972	21q22.11	B28|C21orf46|FASP1	chromosome 21 open reading frame 45
AURKA	KIF18A	81930	-4.6606	-0.733469	20.6427	4.9146	11p14.1	DKFZP434G2226	kinesin family member 18A
AURKA	ASF1B	55723	-1.26046	-1.87328	20.627	3.75143	19p13.12	CIA-II|FLJ10604	ASF1 anti-silencing function 1 homolog B (S. cerevisiae)
AURKA	CASC5	57082	-0.341049	-2.01173	20.624	3.82137	15q14	AF15Q14|D40|KIAA1570	cancer susceptibility candidate 5
AURKA	SNRPD1	6632	-4.46346	-5.3213	20.6122	4.42963	18q11.2	HsT2456|SMD1|SNRPD	small nuclear ribonucleoprotein D1 polypeptide 16kDa
AURKA	SQLE	6713	-2.41438	6.29037	20.5456	4.8288	8q24.1	-	squalene epoxidase
AURKA	DPM1	8813	1.05439	-1.7911	20.4224	5.80783	20q13.13	CDGIE|MPDS	dolichyl-phosphate mannosyltransferase polypeptide 1, catalytic subunit
AURKA	PLK4	10733	-1.60679	0.482428	20.3995	4.62788	4q28	SAK|STK18	polo-like kinase 4 (Drosophila)
AURKA	MCM3	4172	-7.87307	-1.70075	20.392	5.81875	6p12	HCC5|MGC1157|P1-MCM3|P1.h|RLFB	MCM3 minichromosome maintenance deficient 3 (S. cerevisiae)
AURKA	C20orf20	55257	1.08498	-0.439903	20.3897	5.18523	20q13.33	Eaf7|FLJ10914|MRG15BP|MRGBP	chromosome 20 open reading frame 20
AURKA	PSMD14	10213	-5.305	2.02641	20.2905	5.63807	2q24.2	PAD1|POH1|rpn11	proteasome (prosome, macropain) 26S subunit, non-ATPase, 14
AURKA	CDCA5	113130	-4.14779	1.14002	20.2522	5.80327	11q12.1	MGC16386	cell division cycle associated 5
AURKA	EBP	10682	-1.33478	4.05677	20.1293	6.29667	Xp11.23-p11.22	CDPX2|CHO2|CPX|CPXD	emopamil binding protein (sterol isomerase)
AURKA	GGH	8836	-11.1388	-2.77332	20.1243	6.30508	8q12.3	GH	gamma-glutamyl hydrolase (conjugase, folylpolygammaglutamyl hydrolase)
AURKA	FAM54A	113115	-7.62417	-1.52567	20.0945	4.66796	6q23.3	DUFD1	family with sequence similarity 54, member A
AURKA	CDC25B	994	-11.2173	-1.55394	20.0915	7.34092	20p13	-	cell division cycle 25 homolog B (S. cerevisiae)
AURKA	KIAA1794	55215	-2.2224	2.13161	20.0139	6.16684	15q25-q26	FLJ10719	KIAA1794
AURKA	PSMD2	5708	-3.38945	-0.33334	19.9006	7.97536	3q27.1	MGC14274|P97|S2|TRAP2	proteasome (prosome, macropain) 26S subunit, non-ATPase, 2
AURKA	FAM72A	653573	-6.24523	-3.4556	19.8851	2.74067	1q32.1	GCUD2|MGC57827	family with sequence similarity 72, member A
AURKA	TMEM97	27346	6.18184	9.14869	19.7508	4.56983	17q11.2	MAC30	transmembrane protein 97
AURKA	FBXO5	26271	-5.10886	-2.46871	19.7196	6.41113	6q25-q26	EMI1|FBX5|Fbxo31	F-box protein 5
AURKA	LMNB2	84823	-10.7893	-0.838598	19.6491	5.90023	19p13.3	LAMB2|LMN2|MGC2721	lamin B2
AURKA	DTYMK	1841	1.39269	2.11499	19.6069	4.8791	2q37.3	CDC8|TMPK|TYMK	deoxythymidylate kinase (thymidylate kinase)
AURKA	GPSM2	29899	-8.70444	-4.22093	19.6066	4.8259	1p13.3	LGN|Pins	G-protein signalling modulator 2 (AGS3-like, C. elegans)
AURKA	C15orf42	90381	-6.19507	-1.1084	19.5901	6.51655	15q26.1	FLJ41618|MGC45866	chromosome 15 open reading frame 42
AURKA	FLJ20105	54821	-5.61542	1.07055	19.57	4.75403	Xq13.1	MGC131695	FLJ20105 protein
AURKA	CENPK	64105	0.207353	-3.74817	19.521	4.78309	5p15.2-q12.3	AF5alpha|CENP-K|FKSG14|P33|Solt	centromere protein K
AURKA	C12orf48	55010	-4.11952	-3.53542	19.4653	4.63492	12q23.2	FLJ20641	chromosome 12 open reading frame 48
AURKA	K-ALPHA-1	10376	-3.71944	0.175399	19.4626	5.05498	12q13.12	-	alpha tubulin
AURKA	IQGAP3	128239	-1.35728	-1.14118	19.2314	5.21193	1q22-q23.1	MGC10170|MGC10831|MGC1947	IQ motif containing GTPase activating protein 3
AURKA	C15orf23	90417	-3.69739	-2.11281	19.2097	5.62473	15q15.1	FLJ14502|HSD11|MGC141728|MGC141729	chromosome 15 open reading frame 23
AURKA	XPOT	11260	-7.14809	-2.05353	19.201	5.82775	12q14.2	XPO3	exportin, tRNA (nuclear export receptor for tRNAs)
AURKA	CKAP5	9793	-1.71987	-1.19924	19.1968	4.23865	11p11.2	FLJ35359|KIAA0097|TOG|TOGp|ch-TOG	cytoskeleton associated protein 5
AURKA	SNRPA1	6627	-7.40157	-1.56553	19.1317	5.62944	15q26.3	-	small nuclear ribonucleoprotein polypeptide A'
AURKA	TAF4	6874	7.04104	2.09634	19.0865	3.28526	20q13.33	FLJ41943|TAF2C|TAF2C1|TAF4A|TAFII130|TAFII135	TAF4 RNA polymerase II, TATA box binding protein (TBP)-associated factor, 135kDa
AURKA	CDC7	8317	-8.28019	-5.3012	19.0707	4.93083	1p22	CDC7L1|HsCDC7|Hsk1|MGC117361|MGC126237|MGC126238|huCDC7	cell division cycle 7 homolog (S. cerevisiae)
AURKA	ARL6IP1	23204	10.9112	-2.92154	18.9714	1.81294	16p12-p11.2	AIP1|ARL6IP|ARMER|KIAA0069	ADP-ribosylation factor-like 6 interacting protein 1
AURKA	LAGE3	8270	2.85351	3.63438	18.9658	5.5476	Xq28	CVG5|DXS9879E|DXS9951E|ESO3|ITBA2	L antigen family, member 3
AURKA	PRIM1	5557	6.54371	-1.83129	18.9598	2.2879	12q13	MGC12308|p49	primase, polypeptide 1, 49kDa
AURKA	C6orf173	387103	-13.6665	-3.79509	18.9194	5.78934	6q22.32	CUG2|DKFZp686L1553	chromosome 6 open reading frame 173
AURKA	CKAP2	26586	-3.52974	-3.02317	18.7882	5.64543	13q14	FLJ10749|LB1|TMAP|se20-10	cytoskeleton associated protein 2
AURKA	APOBEC3B	9582	-12.0761	-4.54567	18.7415	3.74161	22q13.1-q13.2	APOBEC1L|ARCD3|ARP4|DJ742C19.2|FLJ21201|PHRBNL|bK150C2.2	apolipoprotein B mRNA editing enzyme, catalytic polypeptide-like 3B
AURKA	WDR51A	25886	-0.559452	-0.263956	18.7115	2.98207	3p21.1	DKFZP434C245|MGC131902	WD repeat domain 51A
AURKA	NUDT1	4521	-6.48042	-0.052257	18.6619	4.69653	7p22	MTH1	nudix (nucleoside diphosphate linked moiety X)-type motif 1
AURKA	ECT2	1894	-3.9558	3.46824	18.6116	5.7839	3q26.1-q26.2	FLJ10461|MGC138291	epithelial cell transforming sequence 2 oncogene
AURKA	TOPBP1	11073	0.939967	-6.24863	18.5986	3.17369	3q22.1	TOP2BP1	topoisomerase (DNA) II binding protein 1
AURKA	POP7	10248	-0.941314	1.97825	18.5797	3.7284	7q22	0610037N12Rik|RPP2|RPP20	processing of precursor 7, ribonuclease P subunit (S. cerevisiae)
AURKA	SNRPG	6637	-6.30599	-2.10257	18.556	4.00748	2p14	MGC117317|SMG	small nuclear ribonucleoprotein polypeptide G
AURKA	C20orf24	55969	-4.47991	0.673042	18.5143	5.47625	20q11.23	PNAS-11|RIP5	chromosome 20 open reading frame 24
AURKA	YTHDF1	54915	8.82762	3.89068	18.481	4.74803	20q13.33	C20orf21|FLJ20391	YTH domain family, member 1
AURKA	TPI1	7167	-8.00298	-0.405872	18.4733	6.61264	12p13	MGC88108|TPI	triosephosphate isomerase 1
AURKA	NCAPG2	54892	-4.28182	-2.59132	18.4227	4.74572	7q36.3	CAP-G2|FLJ20311|LUZP5|MTB|hCAP-G2	non-SMC condensin II complex, subunit G2
AURKA	DNMT3B	1789	-6.58709	6.07647	18.3085	6.60647	20q11.2	ICF|M.HsaIIIB	DNA (cytosine-5-)-methyltransferase 3 beta
AURKA	WDHD1	11169	-2.32728	-1.6084	18.3012	5.25883	14q22.3	AND-1	WD repeat and HMG-box DNA binding protein 1
AURKA	FANCA	2175	-7.11586	-3.65193	18.2816	5.5564	16q24.3	FA|FA-H|FA1|FAA|FACA|FAH|FANCH|MGC75158	Fanconi anemia, complementation group A
AURKA	C13orf34	79866	-6.97638	-3.35829	18.2737	3.54109	13q22.1	BORA|FLJ22624|RP11-342J4.2	chromosome 13 open reading frame 34
AURKA	CHAF1B	8208	-4.5633	-2.11139	18.2612	4.48766	21q22.13	CAF-1|CAF-IP60|CAF1|CAF1A|CAF1P60|MPHOSPH7|MPP7	chromatin assembly factor 1, subunit B (p60)
AURKA	RAB22A	57403	4.81991	2.81473	18.2583	6.39361	20q13.32	MGC16770	RAB22A, member RAS oncogene family
AURKA	C13orf3	221150	-6.10093	-0.960225	18.2514	4.96188	13q12.11	MGC4832|RAMA1	chromosome 13 open reading frame 3
AURKA	MTERFD1	51001	-3.44269	-2.14769	18.2497	4.69853	8q22.1	CGI-12|FLJ10939	MTERF domain containing 1
AURKA	PFDN4	5203	1.47777	-4.51269	18.2157	3.41385	20q13.2	C1|PFD4	prefoldin subunit 4
AURKA	BYSL	705	-11.0719	-0.80658	18.1171	5.83708	6p21.1	BYSTIN	bystin-like
AURKA	POLE2	5427	2.06284	-1.65615	18.1168	3.4234	14q21-q22	DPE2	polymerase (DNA directed), epsilon 2 (p59 subunit)
AURKA	KIAA0286	23306	-0.409161	-0.0863799	18.0923	4.13652	12q13.3	DKFZp686N1768	KIAA0286 protein
AURKA	PDSS1	23590	-16.0938	-0.97461	18.079	5.45578	10p12.1	COQ1|MGC70953|RP13-16H11.3|TPRT|TPT|hDPS1	prenyl (decaprenyl) diphosphate synthase, subunit 1
AURKA	DERL1	79139	-4.29982	3.56632	18.0748	3.74216	8q24.13	DER-1|DER1|FLJ13784|FLJ42092|MGC3067|PRO2577	Der1-like domain family, member 1
AURKA	UCK2	7371	-12.0031	-1.70548	18.0503	5.14688	1q23	TSA903|UK|UMPK	uridine-cytidine kinase 2
AURKA	SAC3D1	29901	2.1271	-2.04133	18.0358	3.43537	11q13.1	HSU79266|SHD1	SAC3 domain containing 1
AURKA	TBC1D7	51256	-6.09001	2.1222	18.035	5.57534	6p24.1	DKFZp686N2317|FLJ32666|PIG51|dJ257A7.3	TBC1 domain family, member 7
AURKA	CSTF1	1477	5.16405	2.9866	18.0339	3.47536	20q13.31	CstF-50|CstFp50	cleavage stimulation factor, 3' pre-RNA, subunit 1, 50kDa
AURKA	DONSON	29980	-10.9464	0.338027	18.0023	6.31828	21q22.1	B17|C21orf60|DKFZP434M035	downstream neighbor of SON
AURKA	MRPL13	28998	0.0630087	1.23995	17.9947	5.13729	8q22.1-q22.3	L13|L13mt|RPL13|RPML13	mitochondrial ribosomal protein L13
AURKA	CCT6A	908	-7.20853	-1.62578	17.9867	5.92057	7p11.2	CCT-zeta|CCT-zeta-1|CCT6|Cctz|HTR3|MGC126214|MGC126215|MoDP-2|TCP-1-zeta|TCP20|TCPZ|TTCP20	chaperonin containing TCP1, subunit 6A (zeta 1)
AURKA	MRPS17	51373	-5.37347	1.13395	17.9376	5.42693	7p11	HSPC011|MRP-S17|RPMS17	mitochondrial ribosomal protein S17
AURKA	PAICS	10606	-2.28683	2.59333	17.8846	4.05257	4q12	ADE2|ADE2H1|AIRC|DKFZp781N1372|MGC1343|MGC5024|PAIS	phosphoribosylaminoimidazole carboxylase, phosphoribosylaminoimidazole succinocarboxamide synthetase
AURKA	PSMD12	5718	-2.59401	5.80885	17.8776	4.21462	17q24.2	MGC75406|p55	proteasome (prosome, macropain) 26S subunit, non-ATPase, 12
AURKA	LIG1	3978	1.60854	0.785243	17.8681	4.24152	19q13.2-q13.3	MGC117397|MGC130025	ligase I, DNA, ATP-dependent
AURKA	WDR67	93594	-3.12012	-1.20904	17.8625	4.09466	8q24.13	Gm85|MGC104222|MGC126773|MGC138159|MGC21654	WD repeat domain 67
AURKA	PSMA6	5687	4.65534	2.66638	17.7884	4.72417	14q13	IOTA|MGC22756|MGC2333|MGC23846|PROS27|p27K	proteasome (prosome, macropain) subunit, alpha type, 6
AURKA	ENY2	56943	-5.24583	0.392114	17.7777	5.08024	8q23.1	DC6|FLJ20480|e(y)2	enhancer of yellow 2 homolog (Drosophila)
AURKA	DNAJC9	23234	-6.86304	-1.12214	17.7608	4.70577	10q22.2	JDD1|KIAA0974|SB73	DnaJ (Hsp40) homolog, subfamily C, member 9
AURKA	SMC4	10051	-5.03418	-2.38758	17.7207	4.97594	3q26.1	CAPC|SMC4L1|hCAP-C	structural maintenance of chromosomes 4
AURKA	H2AFV	94239	-0.50065	2.1569	17.6634	4.32481	7p13	FLJ26479|H2AV|MGC10170|MGC10831|MGC1947	H2A histone family, member V
AURKA	HMGB3	3149	-4.76033	4.41301	17.6007	4.94479	Xq28	HMG2A|HMG4|MGC90319	high-mobility group box 3
AURKA	STRA13	201254	7.01298	5.97688	17.562	4.21391	17q25.3	E3|MGC14480	stimulated by retinoic acid 13 homolog (mouse)
AURKA	FLJ14668	84908	-6.0251	-3.95188	17.5614	3.53873	2p14	-	hypothetical protein FLJ14668
AURKA	MND1	84057	-3.53383	-0.822765	17.546	3.79602	4q31.3	GAJ	meiotic nuclear divisions 1 homolog (S. cerevisiae)
AURKA	PTDSS1	9791	-13.5979	-5.04417	17.5404	5.59783	8q22	KIAA0024|PSSA	phosphatidylserine synthase 1
AURKA	DNMT1	1786	-6.08198	-1.5357	17.5359	3.64444	19p13.2	CXXC9|DNMT|FLJ16293|MCMT|MGC104992	DNA (cytosine-5-)-methyltransferase 1
AURKA	TH1L	51497	3.23123	3.58617	17.5125	3.71926	20q13	HSPC130|NELF-C|NELF-D|TH1	TH1-like (Drosophila)
AURKA	DEPDC1	55635	-9.8974	-4.83805	17.4569	4.56376	1p31.2	DEP.8|FLJ20354|SDP35	DEP domain containing 1
AURKA	PSMB2	5690	-10.5081	-1.87358	17.3263	5.50941	1p34.2	HC7-I|MGC104215|MGC126885	proteasome (prosome, macropain) subunit, beta type, 2
AURKA	XPO1	7514	-0.301447	-3.56287	17.2823	4.35941	2p16	CRM1|DKFZp686B1823	exportin 1 (CRM1 homolog, yeast)
AURKA	SMS	6611	2.66776	-1.04066	17.1921	3.60814	Xp22.1	MRSR|SPMSY|SRS|SpS	spermine synthase
AURKA	SLC7A5	8140	-11.7544	0.00309351	17.19	5.0706	16q24.3	4F2LC|CD98|D16S469E|E16|LAT1|MPE16|hLAT1	solute carrier family 7 (cationic amino acid transporter, y+ system), member 5
AURKA	PSRC1	84722	-2.46253	-5.38048	17.1875	2.67997	1p13.3	DDA3|FP3214|MGC1780|RP11-297O4.2	proline/serine-rich coiled-coil 1
AURKA	MTFR1	9650	-6.12098	6.50838	17.1529	4.92352	8q13.1	CHPPR|KIAA0009	mitochondrial fission regulator 1
AURKA	TUBG1	7283	9.45496	-1.69041	17.134	2.58936	17q21	TUBG	tubulin, gamma 1
AURKA	UNG	7374	0.433967	-1.33061	17.1083	5.00451	12q23-q24.1	DGU|DKFZp781L1143|HIGM4|UDG|UNG1|UNG15	uracil-DNA glycosylase
AURKA	LRP8	7804	-12.5387	-2.49303	17.0662	4.45946	1p34	APOER2|HSZ75190	low density lipoprotein receptor-related protein 8, apolipoprotein e receptor
AURKA	HDGF	3068	-6.67252	-4.62898	17.0517	4.16104	1q21-q23	DKFZp686J1764|HMG1L2	hepatoma-derived growth factor (high-mobility group protein 1-like)
AURKA	VRK1	7443	-4.63135	-2.09914	17.0455	2.60107	14q32	MGC117401|MGC138280|MGC142070	vaccinia related kinase 1
AURKA	NOL5A	10528	-4.78847	3.64569	17.0213	4.83792	20p13	NOP56	nucleolar protein 5A (56kDa with KKE/D repeat)
AURKA	ACTL6A	86	-2.69144	-4.67414	17.005	5.31608	3q26.33	ACTL6|BAF53A|MGC5382	actin-like 6A
AURKA	LAPTM4B	55353	-5.44728	1.37968	17.0042	5.71308	8q22.1	LAPTM4beta|LC27	lysosomal associated protein transmembrane 4 beta
AURKA	FAM49B	51571	-2.71032	-2.61402	16.9908	4.09733	8q24.21	BM-009|DKFZp686B04128|L1	family with sequence similarity 49, member B
AURKA	MTDH	92140	-2.09285	-1.8402	16.908	4.40947	8q22.1	3D3|AEG-1|AEG1|LYRIC	metadherin
AURKA	ACOT7	11332	-0.120592	2.34553	16.8973	5.40702	1p36.31-p36.11	ACH1|ACT|BACH|CTE-II|LACH|LACH1|MGC1126|hBACH	acyl-CoA thioesterase 7
AURKA	TOMM40	10452	-4.73397	0.482703	16.8474	3.26328	19q13	C19orf1|D19S1177E|PER-EC1|PEREC1|TOM40	translocase of outer mitochondrial membrane 40 homolog (yeast)
AURKA	CABLES2	81928	0.385365	-0.395227	16.8093	4.65182	20q13.33	C20orf150|dJ908M14.2|ik3-2	Cdk5 and Abl enzyme substrate 2
AURKA	SS18L1	26039	4.01557	3.93197	16.7968	3.50163	20q13.3	CREST|KIAA0693|LP2261|MGC26711|MGC78386	synovial sarcoma translocation gene on chromosome 18-like 1
AURKA	WDSOF1	25879	-2.55604	-1.7541	16.7932	4.81987	8q22.3	DKFZP564O0463|Gm83|HSPC064|MGC126859|MGC138247	WD repeats and SOF1 domain containing
AURKA	NUP205	23165	-8.67835	0.0892119	16.778	6.69933	7q33	C7orf14	nucleoporin 205kDa
AURKA	PNPT1	87178	-5.67581	-1.62061	16.743	4.45037	2p15	DKFZp762K1914|OLD35|PNPASE|old-35	polyribonucleotide nucleotidyltransferase 1
AURKA	MCM4	4173	-9.31411	0.764422	16.6449	6.13568	8q11.2	CDC21|CDC54|MGC33310|P1-CDC21|hCdc21	MCM4 minichromosome maintenance deficient 4 (S. cerevisiae)
AURKA	DIAPH3	81624	-5.5969	-3.52297	16.5997	5.27027	13q21.2	DKFZP434C0931|DKFZp686A13178|DRF3|FLJ34705|diap3	diaphanous homolog 3 (Drosophila)
AURKA	CNIH4	29097	-4.22124	2.69618	16.5852	5.46588	1q42.11	HSPC163	cornichon homolog 4 (Drosophila)
AURKA	CDC25A	993	-4.59236	-0.83725	16.5699	2.06107	3p21	CDC25A2	cell division cycle 25 homolog A (S. cerevisiae)
AURKA	SRPK1	6732	-14.6731	-3.03233	16.5626	6.47508	6p21.3-p21.2	SFRSK1	SFRS protein kinase 1
AURKA	PIF1	80119	-7.12314	-1.66055	16.517	5.16611	15q22.31	C15orf20	PIF1 5'-to-3' DNA helicase homolog (S. cerevisiae)
AURKA	NOL11	25926	1.92867	1.9121	16.5026	2.98729	17q24.2	DKFZP586L0724	nucleolar protein 11
AURKA	SLBP	7884	-0.32773	-3.96955	16.4442	3.53177	4p16.3	HBP	stem-loop (histone) binding protein
AURKA	GMNN	51053	-7.47851	-2.18721	16.4228	5.76139	6p22.2	Gem|RP3-369A17.3	geminin, DNA replication inhibitor
AURKA	NOL1	4839	-8.68906	-3.54266	16.4048	3.71437	12p13	MGC117384|MGC149287|MGC149288|NOP120|NSUN1|p120	nucleolar protein 1, 120kDa
AURKA	BOP1	23246	-8.38586	-2.77244	16.3748	5.67257	8q24.3	KIAA0124	block of proliferation 1
AURKA	C1orf112	55732	-5.33036	-3.47708	16.3608	4.18801	1q24.2	FLJ10706|FLJ13470|MGC130018|MGC130019|RP1-97P20.1	chromosome 1 open reading frame 112
AURKA	HMGA1	3159	-13.4188	1.06655	16.3585	4.35478	6p21	HMG-R|HMGIY|MGC12816|MGC4242|MGC4854	high mobility group AT-hook 1
AURKA	PPIL5	122769	0.804688	-1.511	16.354	3.41697	14q22.1	4-1BBLRR|LRR-1|MGC20689	peptidylprolyl isomerase (cyclophilin)-like 5
AURKA	CTSL2	1515	-14.751	-5.84698	16.3529	5.61205	9q22.2	CATL2|CTSU|CTSV|MGC125957	cathepsin L2
AURKA	COX5A	9377	-4.2906	0.602682	16.3364	4.36293	15q25	COX|COX-VA|VA	cytochrome c oxidase subunit Va
AURKA	C16orf75	116028	-0.680649	0.393155	16.3097	2.86438	16p13.13	MGC24665	chromosome 16 open reading frame 75
AURKA	SIAHBP1	22827	-4.15081	0.0215319	16.2923	5.5712	8q24.2-qter	FIR|FLJ31379|PUF60|RoBPI	fuse-binding protein-interacting repressor
AURKA	OSBPL2	9885	1.78359	5.44846	16.2844	3.19952	20q13.3	FLJ20223|KIAA0772|MGC4307|MGC8342|ORP-2|ORP2	oxysterol binding protein-like 2
AURKA	HSPC111	51491	-6.82152	-2.79173	16.2816	4.94443	5q35.2	HSPC185	hypothetical protein HSPC111
AURKA	THOC4	10189	-5.22583	0.0880981	16.2752	5.20871	17q25.3	ALY|BEF	THO complex 4
AURKA	HNRPAB	3182	-2.4301	6.37273	16.2734	7.54205	5q35.3	ABBP1	heterogeneous nuclear ribonucleoprotein A/B
AURKA	SPBC24	147841	-1.92447	-1.44455	16.2343	5.28742	19p13.2	FLJ90806|Spc24	spindle pole body component 24 homolog (S. cerevisiae)
AURKA	TMEM118	84900	2.47617	-1.52685	16.2305	3.26815	12q24.22	FLJ14627	transmembrane protein 118
AURKA	SPBC25	57405	0.105417	-3.92676	16.2175	3.2759	2q24.3	AD024|MGC22228|Spc25	spindle pole body component 25 homolog (S. cerevisiae)
AURKA	SNRPF	6636	1.24599	3.60374	16.2131	2.60508	12q22	SMF	small nuclear ribonucleoprotein polypeptide F
AURKA	HPRT1	3251	-0.905252	-8.67581	16.2033	3.80515	Xq26.1	HGPRT|HPRT	hypoxanthine phosphoribosyltransferase 1 (Lesch-Nyhan syndrome)
AURKA	UBE2V2	7336	-2.24457	-0.711202	16.1993	5.62616	8q11.21	DDVIT1|DDVit-1|EDAF-1|EDPF-1|EDPF1|MMS2|UEV-2|UEV2	ubiquitin-conjugating enzyme E2 variant 2
AURKA	RBM35A	54845	-2.07787	5.68779	16.1764	3.98652	8q22.1	FLJ20171	RNA binding motif protein 35A
AURKA	RBM38	55544	-11.354	-5.34869	16.1673	3.76648	20q13.31	HSRNASEB|RNPC1|SEB4B|SEB4D|dJ800J21.2	RNA binding motif protein 38
AURKA	HNRPA2B1	3181	4.67641	0.164792	16.0843	2.38006	7p15	HNRNPA2|HNRNPB1|HNRPA2|HNRPB1|RNPA2|SNRPB1	heterogeneous nuclear ribonucleoprotein A2/B1
AURKA	C6orf129	154467	0.043603	-0.287207	16.0637	4.9972	6p21.2	HSPC265|MGC131656	chromosome 6 open reading frame 129
AURKA	DSN1	79980	0.710212	0.722933	16.05	5.47575	20q11.23	C20orf172|FLJ13346|MGC32987|MIS13|dJ469A13.2	DSN1, MIND kinetochore complex component, homolog (S. cerevisiae)
AURKA	NUP155	9631	-8.10805	-2.28685	16.0186	3.14499	5p13.1	KIAA0791|N155	nucleoporin 155kDa
AURKA	HELLS	3070	-1.66886	-2.90009	16.0103	2.33318	10q24.2	FLJ10339|LSH|Nbla10143|PASG|SMARCA6	helicase, lymphoid-specific
AURKA	FANCG	2189	0.28571	-2.74218	16.0047	5.13946	9p13	FAG|XRCC9	Fanconi anemia, complementation group G
AURKA	FXYD1	5348	-3.19889	0.0949173	-16.0117	-1.50588	19q13.1	MGC44983|PLM	FXYD domain containing ion transport regulator 1 (phospholemman)
AURKA	RGS5	8490	9.88292	0.289818	-16.0254	-5.19261	1q23.1	MST092|MST106|MST129|MSTP032|MSTP092|MSTP106|MSTP129	regulator of G-protein signalling 5
AURKA	HTRA1	5654	3.33927	3.23984	-16.0306	-1.52555	10q26.3	HtrA|L56|ORF480|PRSS11	HtrA serine peptidase 1
AURKA	NTRK2	4915	0.312738	-6.56436	-16.0382	-4.75806	9q22.1	GP145-TrkB|TRKB	neurotrophic tyrosine kinase, receptor, type 2
AURKA	TCF4	6925	-2.20096	-0.561279	-16.1272	-2.9926	18q21.1	E2-2|ITF2|MGC149723|MGC149724|SEF2|SEF2-1|SEF2-1A|SEF2-1B	transcription factor 4
AURKA	PDZRN3	23024	-5.86937	-7.1533	-16.1779	-2.7131	3p13	LNX3|SEMACAP3	PDZ domain containing RING finger 3
AURKA	AK5	26289	5.00181	-0.713361	-16.1967	-4.38615	1p31	AK6|MGC33326	adenylate kinase 5
AURKA	ADH1B	125	0.678706	-1.50049	-16.2154	-2.68545	4q21-q23	ADH2	alcohol dehydrogenase IB (class I), beta polypeptide
AURKA	LAMB2	3913	13.6484	-0.00750844	-16.2323	-2.78289	3p21	LAMS	laminin, beta 2 (laminin S)
AURKA	GEM	2669	-4.58301	-3.39797	-16.2483	-2.73448	8q13-q21	KIR|MGC26294	GTP binding protein overexpressed in skeletal muscle
AURKA	C7	730	-0.234395	-0.794884	-16.4004	-4.48793	5p13	-	complement component 7
AURKA	RAI2	10742	12.1817	-3.97681	-16.4014	-7.10119	Xp22	-	retinoic acid induced 2
AURKA	LRRC17	10234	9.40898	0.689675	-16.4744	-4.46	7q22.1	P37NB	leucine rich repeat containing 17
AURKA	ZBTB16	7704	0.827561	-1.4629	-16.5538	-3.96286	11q23.1	PLZF|ZNF145	zinc finger and BTB domain containing 16
AURKA	CALCOCO1	57658	7.74091	1.32601	-16.6613	-6.06093	12q13.13	Cocoa|KIAA1536|PP13275|calphoglin	calcium binding and coiled-coil domain 1
AURKA	CD302	9936	3.1831	-6.14772	-16.749	-5.19736	2q24.2	BIMLEC|CLEC13A|DCL-1|KIAA0022	CD302 molecule
AURKA	DST	667	-5.30481	1.02617	-16.7744	-3.29008	6p12-p11	BP240|BPA|BPAG1|CATX-15|D6S1101|DMH|FLJ46791|KIAA0465|KIAA1470|MACF2	dystonin
AURKA	SH3D19	152503	-0.158708	-0.183972	-16.9288	-5.09	4q31.3	EBP|EVE1|MGC105136|MGC118910|MGC118911|MGC118912|MGC118913	SH3 domain protein D19
AURKA	CD34	947	-0.335617	-1.33904	-16.9698	-3.66025	1q32	-	CD34 molecule
AURKA	FCER1A	2205	-2.18502	-3.89679	-16.9912	-5.0842	1q23	FCE1A|FcERI	Fc fragment of IgE, high affinity I, receptor for; alpha polypeptide
AURKA	ADRA2A	150	9.58019	0.393867	-17.0407	-5.90961	10q24-q26	ADRA2|ADRA2R|ADRAR|ALPHA2AAR|ZNF32	adrenergic, alpha-2A-, receptor
AURKA	CRY2	1408	6.77682	-1.04043	-17.0443	-3.42522	11p11.2	FLJ10332|HCRY2|KIAA0658|PHLL2	cryptochrome 2 (photolyase-like)
AURKA	DARC	2532	-1.95242	-1.0541	-17.0453	-4.10978	1q21-q22	CCBP1|CD234|Dfy|FY|GPD	Duffy blood group, chemokine receptor
AURKA	SETBP1	26040	8.01902	-5.19508	-17.0727	-4.91418	18q21.1	KIAA0437|SEB	SET binding protein 1
AURKA	SMOC2	64094	7.02012	-0.445862	-17.1421	-5.14283	6q27	MST117|MSTP117|MSTP140|SMAP2|SMOC-2|bA270C4A.1|bA37D8.1|dJ421D16.1	SPARC related modular calcium binding 2
AURKA	SPRY1	10252	-3.50341	5.00432	-17.1985	-1.87291	4q28.1	hSPRY1	sprouty homolog 1, antagonist of FGF signaling (Drosophila)
AURKA	JAM2	58494	-0.0294283	-0.587106	-17.2485	-3.81421	21q21.2	C21orf43|CD322|JAM-B|JAMB|PRO245|VE-JAM|VEJAM	junctional adhesion molecule 2
AURKA	FLJ21062	79846	11.8318	0.468571	-17.2542	-5.07047	7q21.13	-	hypothetical protein FLJ21062
AURKA	PPAP2B	8613	-12.3016	1.06837	-17.2952	-3.71036	1pter-p22.1	Dri42|LPP3|MGC15306|PAP-2b|PAP2-b|PAP2-beta|VCIP	phosphatidic acid phosphatase type 2B
AURKA	FRZB	2487	-1.02876	-3.40191	-17.2956	-5.1214	2qter	FRE|FRITZ|FRP-3|FRZB-1|FRZB-PEN|FRZB1|FZRB|SFRP3|SRFP3|hFIZ	frizzled-related protein
AURKA	DPT	1805	-4.3189	1.05874	-17.3895	-2.63735	1q12-q23	TRAMP	dermatopontin
AURKA	P2RY5	10161	1.94565	-0.957658	-17.4876	-5.72005	13q14	MGC120358|P2Y5	purinergic receptor P2Y, G-protein coupled, 5
AURKA	SFRP4	6424	1.1165	0.945455	-17.5127	-5.27987	7p14.1	FRP-4|FRPHE|MGC26498	secreted frizzled-related protein 4
AURKA	RECK	8434	-4.57878	-2.04774	-17.5258	-2.24982	9p13-p12	ST15|hRECK	reversion-inducing-cysteine-rich protein with kazal motifs
AURKA	TGFBR2	7048	-8.03374	0.0525903	-17.5272	-2.2054	3p22	AAT3|FAA3|HNPCC6|MFS2|RIIC|TAAD2|TGFR-2|TGFbeta-RII	transforming growth factor, beta receptor II (70/80kDa)
AURKA	ITGA7	3679	-2.92849	-2.70053	-17.5285	-1.39822	12q13	FLJ25220	integrin, alpha 7
AURKA	ECM2	1842	0.00352161	-2.42333	-17.583	-3.7403	9q22.3	MGC126355|MGC126356	extracellular matrix protein 2, female organ and adipocyte specific
AURKA	OMD	4958	4.98267	0.701255	-17.6576	-5.9065	9q22.31	OSAD|SLRR2C	osteomodulin
AURKA	PROS1	5627	-10.1659	-4.98491	-17.9269	-2.19471	3q11.2	PROS|PS 26|PS21|PS22|PS23|PS24|PS25|PSA|Protein S|protein Sa	protein S (alpha)
AURKA	RUNX1T1	862	-2.39457	0.122805	-17.9312	-3.97575	8q22	AML1T1|CBFA2T1|CDR|ETO|MGC2796|MTG8|MTG8b|ZMYND2	runt-related transcription factor 1; translocated to, 1 (cyclin D-related)
AURKA	SLIT2	9353	-0.250142	-1.66812	-18.0242	-5.24775	4p15.2	FLJ14420|SLIL3|Slit-2	slit homolog 2 (Drosophila)
AURKA	PDGFD	80310	6.15276	-1.21875	-18.0999	-2.747	11q22.3	IEGF|MGC26867|MSTP036|SCDGF-B	platelet derived growth factor D
AURKA	RNASE4	6038	10.5986	2.49745	-18.1337	-4.24634	14q11.1	MGC9306|RNS4	ribonuclease, RNase A family, 4
AURKA	PDGFRL	5157	-2.44924	-1.16793	-18.1438	-3.71872	8p22-p21.3	PDGRL|PRLTS	platelet-derived growth factor receptor-like
AURKA	CBX7	23492	5.20756	-4.34278	-18.1557	-5.32463	22q13.1	-	chromobox homolog 7
AURKA	MYH11	4629	-3.8193	-0.116323	-18.2192	-0.849483	16p13.11	AAT4|DKFZp686D10126|DKFZp686D19237|FAA4|FLJ35232|MGC126726|MGC32963|SMHC|SMMHC	myosin, heavy chain 11, smooth muscle
AURKA	CYBRD1	79901	6.23945	0.841024	-18.3522	-5.75969	2q31.1	DCYTB|FLJ23462|FRRS3	cytochrome b reductase 1
AURKA	ABCA8	10351	-0.134522	-3.26606	-18.4503	-3.91624	17q24	KIAA0822|MGC163152	ATP-binding cassette, sub-family A (ABC1), member 8
AURKA	FBLN1	2192	-3.44964	0.9661	-18.512	-4.62637	22q13.31	FBLN	fibulin 1
AURKA	GNG11	2791	-2.34429	-2.91072	-18.5773	-2.38838	7q21	GNGT11	guanine nucleotide binding protein (G protein), gamma 11
AURKA	TGFB3	7043	7.49253	8.99344	-18.675	-5.59524	14q24	ARVD|FLJ16571|TGF-beta3	transforming growth factor, beta 3
AURKA	LDB2	9079	-1.85452	-1.34676	-18.6837	-2.53025	4p16	CLIM1|LDB1	LIM domain binding 2
AURKA	AQP1	358	-6.14444	-3.24317	-18.7455	-2.61999	7p14	AQP-CHIP|CHIP28|CO|MGC26324	aquaporin 1 (Colton blood group)
AURKA	LAMA2	3908	0.0111945	-1.9932	-18.8443	-4.76414	6q22-q23	LAMM	laminin, alpha 2 (merosin, congenital muscular dystrophy)
AURKA	RBMS3	27303	-1.17252	-4.05125	-18.9008	-4.60191	3p24-p23	-	RNA binding motif, single stranded interacting protein
AURKA	NTN4	59277	6.05675	5.22887	-18.9013	-4.85086	12q22-q23	FLJ23180|PRO3091	netrin 4
AURKA	CXCL12	6387	-2.08035	-0.682812	-18.9675	-4.85074	10q11.1	PBSF|SCYB12|SDF-1a|SDF-1b|SDF1|SDF1A|SDF1B|TLSF-a|TLSF-b|TPAR1	chemokine (C-X-C motif) ligand 12 (stromal cell-derived factor 1)
AURKA	DCN	1634	-1.75084	3.14166	-19.1792	-4.47507	12q21.33	CSCD|DSPG2|PG40|PGII|PGS2|SLRR1B	decorin
AURKA	FRY	10129	14.4197	1.21217	-19.2514	-4.96737	13q13.1	13CDNA73|214K23.2|C13orf14|CG003|bA207N4.2|bA37E23.1	furry homolog (Drosophila)
AURKA	DIXDC1	85458	6.1477	-1.81547	-19.4106	-4.73059	-	CCD1|KIAA1735	DIX domain containing 1
AURKA	LHFP	10186	-1.88613	-2.65068	-19.7853	-3.58441	13q12	MGC22429	lipoma HMGIC fusion partner
AURKA	CAV1	857	-6.13548	-5.2349	-19.8931	-2.39468	7q31.1	CAV|MSTP085|VIP21	caveolin 1, caveolae protein, 22kDa
AURKA	FMOD	2331	5.16091	1.69142	-19.9329	-4.51114	1q32	SLRR2E	fibromodulin
AURKA	TENC1	23371	10.5144	0.950392	-19.9334	-3.71501	12q13.13	C1-TEN|C1TEN|DKFZp686D13244|FLJ16320|KIAA1075|TNS2	tensin like C1 domain containing phosphatase (tensin 2)
AURKA	ZBTB20	26137	0.194031	-7.74848	-20.0387	-4.76365	3q13.2	DKFZp566F123|DPZF|HOF|ODA-8S|ZNF288	zinc finger and BTB domain containing 20
AURKA	CRIM1	51232	3.89185	-7.18205	-20.1214	-4.90801	2p21	MGC138194|S52	cysteine rich transmembrane BMP regulator 1 (chordin-like)
AURKA	PLSCR4	57088	2.15095	-5.3766	-20.2197	-4.20746	3q24	-	phospholipid scramblase 4
AURKA	COL14A1	7373	0.535837	0.18997	-20.5841	-5.08629	8q23	UND	collagen, type XIV, alpha 1 (undulin)
AURKA	FLRT2	23768	-4.92443	-3.95815	-20.6123	-3.6997	14q24-q32	KIAA0405	fibronectin leucine rich transmembrane protein 2
AURKA	C10orf56	219654	3.56617	-0.0561016	-20.9346	-3.63821	10q22.3	FLJ90798	chromosome 10 open reading frame 56
AURKA	IGF1	3479	-2.83241	-2.072	-21.0774	-4.903	12q22-q23	IGFI	insulin-like growth factor 1 (somatomedin C)
AURKA	OGN	4969	0.491119	-1.57011	-21.9163	-5.46038	9q22	DKFZP586P2421|OIF|SLRR3A	osteoglycin (osteoinductive factor, mimecan)
AURKA	MFAP4	4239	-4.02407	-0.211259	-22.6283	-4.86923	17p11.2	-	microfibrillar-associated protein 4
AURKA	SPARCL1	8404	1.38166	-0.770425	-22.9886	-5.13063	4q22.1	PIG33|SC1	SPARC-like 1 (mast9, hevin)
